# Supplementary material for: Multi-ancestry and multi-trait genome-wide association meta-analyses inform clinical risk prediction for systemic lupus erythematosus
Source: Nat Commun. 2023 Feb 7;14:668. doi: 10.1038/s41467-023-36306-5 (PMC9905560; doi:10.1038/s41467-023-36306-5)
Supplement: Supplementary file 4 — Supplementary Data 1 [file 41467_2023_36306_MOESM4_ESM.xlsx]

## Sheet: Sup. Data 1
Supplementary Data 1
Trait	Acronym	PMID	Ancestry	Ncase	Ncontrol	Neff
Systemic lupus erythematosus	SLE	33536424	EAS-1	4222	8431	5626
		33493351	EAS-2	512	994	676
		32771030	EAS-3	455	1606	709
		32771030	EAS-4	371	1590	602
		34594039	EAS-5	317	175937	633
		26502338	EUR-1	4036	6959	5109
		28714469	EUR-2	6748	11516	8510
		18204446	EUR-3	706	353	471
		18204098	EUR-4	1311	3340	1883
		34594039	EUR-5	647	482264	1292
		29848360	EUR-6	907	1524	1137
		26606652	AMR-1	1393	2327	1743
Ankylosing spondylitis	AN	23749187	EUR-1	9069	13578	10875
		23749187	EAS-1	1550	1567	1558
		30946743	MID-1	921	907	914
		30946743	MID-2	422	754	541
		34278373	EUR-2	1344	324074	2677
		FINNGEN (M13_ANKYLOSPON)	EUR-3	1462	164682	2898
Autoimmune thyroid disease	ATD-Grave’s disease	34594039	EAS-1	2809	172656	5528
		34594039	EUR-1	1678	456942	3344
	ATD-Hashimoto thyroiditis	34594039	EAS-1	537	172656	1071
		Pan UKBB (PHECODE_245.21)	EUR-1	249	399034	498
		FINNGEN (E4_THYROIDITAUTOIM)	EUR-2	244	187684	487
Crohn’s disease	CD	26192919	EUR-1	20550	41642	27519
			EAS-1	1690	3719	2324
			MID-1	151	342	210
			SAS-1	184	990	310
		28067908	EUR-2	6238	13145	8461
		Pan UKBB (ICD10_K50)	EUR-3	1978	418553	3937
		FINNGEN (K11_KELACROHN)	EUR-4	940	217852	1872
Celiac disease	CEL	20190752	EUR-1	4533	10750	6377
		34278373	EUR-2	2364	324074	4694
Multiple sclerosis	MS	21833088	EUR-1	9772	17376	12509
		24076602	EUR-2	14498	24091	18102
		34278373	EUR-3	1683	324074	3349
		FINNGEN (G6_MS)	EUR-4	1048	217141	2086
Primary biliary cirrhosis	PBC	33833419	EAS-1	1920	1770	1842
		26394269	EUR-1	2764	10475	4374
		Pan UKBB (PHECODE_571.6)	EUR-2	314	408402	628
		FINNGEN (CHIRBIL_PRIM)	EUR-3	271	176590	541
Psoriatic arthritis	PSOA	30552173	EUR-1	744	1454	984
		30552173	EUR-2	1430	1417	1423
		34278373	EUR-3	1107	324074	2206
		FINNGEN (M13_PSORIARTH)	EUR-4	1553	147221	3074
Rheumatoid arthritis	RA	34594039	EUR-1	8255	409001	16183
		33310728	EAS-1	4068	36487	7320
			EAS-2	4199	208254	8232
			EUR-2	14361	43923	21645
Sjogren’s syndrome	SJO	34594039	EAS-1	303	175599	605
		34594039	EUR-1	1296	482717	2585
		28076899	MULTI-1	1405	4747	2168
Systemic sclerosis	SSC	31672989	EUR-1	9095	17584	11989
		Pan UKBB (PHECODE_709.3)	EUR-2	221	411677	442
		FINNGEN (M13_SYSTSLCE)	EUR-3	302	213145	603
Type 1 diabetes	T1D	34594039	EAS-1	1219	132032	2416
		34012112	EUR-1	18942	501638	36506
Ulcerative colitis	UC	26192919	EUR-1	17647	47179	25686
			EAS-1	1134	3719	1738
			MID-1	397	342	367
			SAS-1	1239	990	1101
		28067908	EUR-2	5398	13145	7653
		34594039	EUR-3	5371	412561	10604
		34594039	EAS-2	314	178375	627
Vitiligo	VIT	27723757	EUR-1	4680	39586	8370
		Pan UKBB (CATEGORICAL_20002-1661)	EUR-2	120	420353	240
		FINNGEN (L12_VITILIGO)	EUR-3	131	207482	262
