# Supplementary material for: Multi-ancestry and multi-trait genome-wide association meta-analyses inform clinical risk prediction for systemic lupus erythematosus
Source: Nat Commun. 2023 Feb 7;14:668. doi: 10.1038/s41467-023-36306-5 (PMC9905560; doi:10.1038/s41467-023-36306-5)
Supplement: Supplementary file 5 — Supplementary Data 2 [file 41467_2023_36306_MOESM5_ESM.xlsx]

## Sheet: Sup. Data 2
Supplementary Data 2
rsID	Chr:Pos (hg19)	Effect Allele	Other Allele	Beta	SE	P value	Mapped Gene
rs10168266	2:191935804	C	T	-0.267	0.0099	9.76e-161	STAT4
rs10488631	7:128594183	T	C	-0.401	0.0157	2.02e-143	TNPO3
rs2476601	1:114377568	A	G	0.344	0.0163	4.18e-98	PTPN22
rs4728142	7:128573967	G	A	-0.198	0.0095	6.53e-96	IRF5
rs13277113	8:11349186	G	A	-0.178	0.0089	1.24e-88	FAM167A
rs6434435	2:191953864	G	A	0.19	0.0102	7.43e-77	STAT4
rs9888739	16:31313253	C	T	-0.244	0.0136	8.37e-72	ITGAX
rs7749323	6:138230389	G	A	-0.469	0.0275	2.63e-65	TNFAIP3
rs13198474	6:25874423	G	A	-0.337	0.0209	1.47e-58	H2BC5
rs729302	7:128568960	A	C	0.162	0.0102	6.02e-57	IRF5
rs704840	1:173226195	T	G	-0.122	0.0085	1.18e-46	TNFSF4
rs9469857	6:34719793	C	T	-0.114	0.0081	9.04e-45	SNRPC
rs5754217	22:21939675	G	T	-0.127	0.0096	7.47e-40	UBE2L3
rs2431697	5:159879978	T	C	0.098	0.0077	2.86e-37	SLU7
rs11102691	1:114421313	C	T	-0.137	0.011	1.22e-35	PTPN22
rs548234	6:106568034	C	T	0.103	0.0083	1.39e-35	PRDM1
rs2084654	7:128729128	A	G	-0.124	0.0101	8.03e-35	TNPO3
rs2304256	19:10475652	C	A	0.133	0.0108	8.71e-35	TYK2
rs6752770	2:191973563	A	G	-0.13	0.0106	3.09e-34	STAT4
rs1155060	2:191566439	A	G	0.096	0.0079	3.92e-34	NEMP2
rs1128334	11:128328959	C	T	-0.155	0.0129	3.34e-33	ETS1
rs2327832	6:137973068	A	G	-0.154	0.0128	3.52e-33	IFNGR1
rs3732421	3:119150089	A	G	0.124	0.0105	4.76e-32	POGLUT1
rs653178	12:112007756	C	T	0.112	0.0096	1.42e-31	SH2B3
rs16833177	2:191887632	T	C	-0.108	0.0093	2.06e-31	GLS
rs3893660	16:11193930	A	G	0.09	0.0078	3.06e-31	DEXI
rs4917014	7:50305863	T	G	0.093	0.008	4.87e-31	IKZF1
rs3024908	2:191894141	T	C	0.14	0.0121	7.54e-31	STAT4
rs2254546	8:11343680	A	G	-0.116	0.0106	4.08e-28	FAM167A
rs10753071	1:173345584	G	A	-0.089	0.0081	4.32e-28	PRDX6
rs485499	3:159745863	T	C	0.083	0.0081	4.52e-25	IL12A
rs4948496	10:63805617	T	C	-0.078	0.0076	2.31e-24	ARID5B
rs11644034	16:85972612	G	A	0.098	0.0097	4.18e-24	IRF8
rs7922169	10:50045456	T	G	0.077	0.0077	1.08e-23	WDFY4
rs8067378	17:38051348	A	G	-0.076	0.0076	4.85e-23	GSDMB
rs2233287	5:150440097	G	A	-0.171	0.0174	7.72e-23	ANXA6
rs1385374	12:129300694	C	T	-0.119	0.0122	2.38e-22	SLC15A4
rs2278442	19:10444826	G	A	-0.097	0.01	3.26e-22	ICAM1
rs936469	11:606749	G	A	0.112	0.0117	7.57e-22	TMEM80
rs4958435	5:150438284	G	T	-0.09	0.0095	2.71e-21	TNIP1
rs231804	2:204708646	C	T	-0.072	0.0077	1.08e-20	CTLA4
rs670369	6:138147048	C	T	0.095	0.0103	3.31e-20	TNFAIP3
rs927984	6:25412987	T	C	0.131	0.0144	9.97e-20	BTN3A2
rs2177380	6:34980601	T	C	-0.126	0.014	2.62e-19	UHRF1BP1
rs10165399	2:191441595	T	C	0.069	0.0077	2.71e-19	NEMP2
rs1886243	6:35117399	A	C	0.073	0.0081	2.8e-19	DEF6
rs10028805	4:102737250	G	A	0.07	0.0079	4.03e-19	BANK1
rs13332545	16:31377390	T	C	-0.086	0.0097	1.43e-18	ITGAX
rs3024505	1:206939904	G	A	-0.09	0.0102	1.72e-18	IL19
rs2732547	11:35088683	T	C	-0.067	0.0077	1.84e-18	CD44
rs1322178	6:106631780	C	T	-0.086	0.0098	3e-18	PRDM1
rs11712165	3:119118796	T	G	-0.068	0.0079	4.85e-18	ARHGAP31
rs675640	6:138127204	A	C	0.114	0.0132	5.97e-18	TNFAIP3
rs906868	2:30448344	G	T	-0.068	0.008	1.27e-17	LBH
rs2111485	2:163110536	A	G	-0.066	0.0078	1.59e-17	FAP
rs11217033	11:118673706	T	C	0.081	0.0096	3.33e-17	TREH
rs2280381	16:86018633	C	T	-0.084	0.01	4.2e-17	IRF8
rs6679356	1:67820194	C	T	0.085	0.0102	7.97e-17	IL12RB2
rs7832708	8:10190040	C	T	-0.08	0.0096	9.59e-17	MSRA
rs2945230	8:8109936	A	G	-0.079	0.0095	1.47e-16	ERI1
rs2816316	1:192536813	C	A	-0.082	0.0099	1.73e-16	RGS1
rs3828069	1:67839573	T	C	0.084	0.0102	1.88e-16	IL12RB2
rs11724804	4:965779	G	A	-0.078	0.0096	3.59e-16	IDUA
rs8032939	15:38834033	T	C	-0.073	0.009	4.44e-16	RASGRP1
rs1790588	18:67535184	T	C	-0.062	0.0076	6.54e-16	CD226
rs12126425	1:113914390	A	G	-0.123	0.0154	1.26e-15	PTPN22
rs4958438	5:150461069	A	G	-0.1	0.0126	2.54e-15	TNIP1
rs11249913	8:9143521	T	G	-0.078	0.01	4.86e-15	MFHAS1
rs3784099	14:68749927	G	A	0.063	0.008	5.5e-15	ZFP36L1
rs11250141	8:11372141	G	A	-0.061	0.0078	5.51e-15	BLK
rs6445975	3:58370177	G	T	0.068	0.0087	5.96e-15	PXK
rs722086	6:25428954	C	T	0.077	0.0099	7.43e-15	BTN3A2
rs299629	3:12576846	A	G	-0.061	0.0078	1e-14	MKRN2
rs10932020	2:204633156	G	A	0.066	0.0085	1.07e-14	CD28
rs2274065	1:183559704	A	C	0.129	0.0166	1.13e-14	NCF2
rs427221	3:28075985	T	C	-0.059	0.0077	1.16e-14	EOMES
rs6816787	4:102795845	G	A	0.076	0.0099	1.71e-14	BANK1
rs6897932	5:35874575	C	T	0.066	0.0086	1.95e-14	IL7R
rs9295663	6:25486800	T	C	-0.068	0.0089	2e-14	CARMIL1
rs12742756	1:38347417	A	G	0.059	0.0077	2.16e-14	SF3A3
rs4936059	11:128502496	A	G	-0.061	0.008	2.64e-14	ETS1
rs483598	11:118509668	A	G	0.058	0.0077	3.81e-14	PHLDB1
rs11246228	11:641563	T	C	-0.073	0.0097	4.04e-14	TMEM80
rs11085735	19:10602180	A	C	-0.144	0.019	4.42e-14	ICAM1
rs10905718	10:6114856	A	G	-0.062	0.0083	6.39e-14	IL2RA
rs7258015	19:10449358	T	C	-0.084	0.0112	9.61e-14	ICAM3
rs1883259	6:25683280	A	C	0.085	0.0115	1.27e-13	SCGN
rs2866414	4:103557219	C	T	-0.057	0.0077	1.66e-13	MANBA
rs4731549	7:128741913	C	T	0.057	0.0077	1.68e-13	TSPAN33
rs2731783	16:58253460	A	G	0.08	0.0109	2.1e-13	CSNK2A2
rs4542691	17:73326965	T	C	-0.064	0.0087	2.22e-13	GRB2
rs700679	2:198706916	C	T	-0.056	0.0076	2.61e-13	PLCL1
rs11668616	19:15730632	T	C	0.069	0.0094	2.72e-13	CYP4F3
rs10944479	6:90880393	G	A	-0.089	0.0123	5.27e-13	BACH2
rs742108	6:106582920	G	A	-0.074	0.0104	9.11e-13	PRDM1
rs9738836	12:129281838	A	G	0.057	0.008	9.75e-13	SLC15A4
rs1624335	1:114167780	G	T	0.061	0.0086	1.23e-12	PHTF1
rs303011	6:25080848	C	A	-0.16	0.0225	1.38e-12	GMNN
rs11577151	1:183381795	G	A	0.1	0.0141	1.38e-12	NCF2
rs4703116	5:100128913	T	C	-0.058	0.0082	1.44e-12	ST8SIA4
rs2096386	6:25787817	G	A	0.056	0.0079	1.51e-12	SLC17A3
rs10790956	11:128348978	A	G	-0.054	0.0076	1.64e-12	ETS1
rs7187359	16:30703155	G	A	-0.06	0.0085	1.72e-12	PRR14
rs244673	5:133420643	G	A	0.074	0.0105	1.92e-12	UBE2B
rs946173	1:183260659	A	G	-0.105	0.0149	1.92e-12	SMG7
rs2569693	19:10399904	C	T	-0.069	0.0098	1.95e-12	ICAM1
rs4958890	5:150477087	C	T	-0.054	0.0076	2.16e-12	TNIP1
rs7836366	8:10585683	A	G	0.056	0.0079	2.4e-12	MSRA
rs17027255	2:103090127	C	T	0.061	0.0088	2.62e-12	IL1RL1
rs12129787	1:161492587	C	T	-0.069	0.0099	2.91e-12	FCGR2A
rs489574	11:65542739	G	A	0.056	0.008	3e-12	MAP3K11
rs2546890	5:158759900	A	G	0.053	0.0076	3.1e-12	UBLCP1
rs516124	11:64128423	G	T	0.069	0.0099	3.23e-12	CCDC88B
rs419030	16:85966801	G	A	-0.059	0.0084	3.61e-12	IRF8
rs12627970	22:39721745	A	G	-0.065	0.0094	4.33e-12	SYNGR1
rs610604	6:138199417	G	T	-0.069	0.01	5.04e-12	TNFAIP3
rs2042065	1:42516770	A	C	-0.058	0.0083	5.38e-12	HIVEP3
rs847852	6:34904092	G	A	-0.053	0.0077	6.29e-12	UHRF1BP1
rs4657039	1:161462728	A	G	-0.054	0.0078	6.64e-12	FCGR2B
rs2847297	18:12797694	A	G	-0.057	0.0084	6.98e-12	PTPN2
rs12216125	6:25997458	C	T	0.055	0.008	7.17e-12	TRIM38
rs7010390	8:129218859	C	T	0.065	0.0095	8.14e-12	MYC
rs13132933	4:123010587	T	C	0.09	0.0132	9.2e-12	KIAA1109
rs7553067	1:172674541	C	T	0.081	0.012	1.02e-11	FASLG
rs6662618	1:92935411	T	G	0.083	0.0122	1.06e-11	RPAP2
rs6441275	3:159501673	G	A	-0.069	0.0102	1.53e-11	IQCJ-SCHIP1
rs28592224	8:11740999	T	C	0.055	0.0081	1.94e-11	FDFT1
rs12783350	10:84530063	T	C	-0.059	0.0088	1.96e-11	NRG3
rs1234313	1:173166247	A	G	-0.069	0.0102	2.14e-11	TNFSF4
rs4681679	3:58332068	A	G	-0.066	0.0098	2.5e-11	PXK
rs16843471	1:198590421	C	T	0.104	0.0156	3.1e-11	PTPRC
rs12148050	14:103263788	A	G	0.054	0.0081	3.28e-11	TRAF3
rs3757247	6:90957463	C	T	-0.05	0.0076	3.87e-11	BACH2
rs4560769	8:42140804	A	G	-0.089	0.0136	4.66e-11	IKBKB
rs12213031	6:106583888	C	T	0.053	0.008	4.8e-11	PRDM1
rs3761847	9:123690239	G	A	0.051	0.0077	5.11e-11	TRAF1
rs6537579	10:50034833	G	A	-0.076	0.0115	5.45e-11	WDFY4
rs1543603	6:25413922	A	G	0.073	0.0111	5.89e-11	CARMIL1
rs9892055	17:37510402	C	T	0.058	0.0089	6.03e-11	FBXL20
rs17836440	10:49976229	T	C	0.05	0.0077	6.1e-11	ARHGAP22
rs17374749	3:136768010	G	A	0.059	0.0091	8.16e-11	IL20RB
rs35579818	11:545087	T	C	0.064	0.0099	8.54e-11	LRRC56
rs494003	11:65542298	G	A	-0.063	0.0098	9.75e-11	CTSW
rs6685236	1:67827153	G	A	0.063	0.0098	1.01e-10	IL12RB2
rs4853732	2:191618824	C	T	-0.093	0.0144	1.05e-10	MFSD6
rs11975493	7:128773770	G	A	-0.132	0.0205	1.2e-10	TSPAN33
rs11681966	2:100759457	C	A	0.051	0.0079	1.3e-10	AFF3
rs11892526	2:191255883	C	T	0.082	0.0128	1.41e-10	NAB1
rs6738087	2:65592325	T	C	0.049	0.0077	1.57e-10	SPRED2
rs2162159	11:35077756	G	A	-0.063	0.0098	1.72e-10	APIP
rs4711092	6:25684405	T	C	0.061	0.0096	1.97e-10	H2BC5
rs804283	8:11611043	G	A	-0.065	0.0102	1.99e-10	FDFT1
rs12029840	1:114531480	C	T	-0.084	0.0131	2.05e-10	DCLRE1B
rs9911688	17:37943801	C	T	-0.177	0.0278	2.08e-10	IKZF3
rs17748089	2:191789907	G	A	-0.116	0.0183	2.15e-10	GLS
rs10498722	6:25186512	C	T	-0.099	0.0155	2.15e-10	CARMIL1
rs2267660	6:35242123	A	G	-0.184	0.029	2.19e-10	DEF6
rs243325	16:11354497	T	C	0.064	0.0102	2.35e-10	RMI2
rs1165189	6:25849779	A	C	-0.069	0.0111	3.73e-10	SLC17A3
rs11200927	10:85984444	T	G	-0.137	0.0219	3.79e-10	LRIT2
rs4599150	2:191518198	G	A	0.056	0.0089	4.84e-10	MFSD6
rs1534863	8:11668153	T	C	-0.075	0.0121	5.03e-10	CTSB
rs11714363	3:119129803	G	A	-0.049	0.0079	5.82e-10	POGLUT1
rs13014122	2:135050622	G	A	0.051	0.0083	5.88e-10	MGAT5
rs2358681	19:10569643	T	C	0.061	0.0099	7.13e-10	CDC37
rs12490565	3:121553719	G	A	-0.054	0.0088	7.52e-10	EAF2
rs310746	3:12259616	C	T	0.103	0.0168	7.95e-10	TIMP4
rs12642902	4:123508501	G	A	0.05	0.0082	1.01e-09	KIAA1109
rs291458	2:191181481	A	C	0.048	0.0078	1.04e-09	HIBCH
rs2288786	5:102600754	G	A	0.051	0.0083	1.15e-09	PAM
rs9494331	6:136006301	G	A	-0.064	0.0106	1.19e-09	AHI1
rs2359952	1:198656407	A	G	0.063	0.0103	1.22e-09	PTPRC
rs11693463	2:191869911	A	G	-0.092	0.0151	1.28e-09	STAT1
rs17133690	6:256281	T	C	-0.216	0.0356	1.31e-09	IRF4
rs6900224	6:25437986	C	T	0.055	0.009	1.31e-09	CARMIL1
rs13242765	7:128850167	A	G	-0.174	0.0287	1.38e-09	AHCYL2
rs4697651	4:10721433	C	T	0.053	0.0088	1.47e-09	CLNK
rs6470627	8:129439051	T	G	-0.085	0.014	1.74e-09	MYC
rs1304166	6:25427858	C	T	0.068	0.0112	1.74e-09	CARMIL1
rs849141	7:28185091	A	G	0.066	0.0109	1.9e-09	JAZF1
rs7783840	7:128711699	T	C	0.056	0.0093	1.94e-09	IRF5
rs3883901	12:121256520	T	C	-0.046	0.0076	2.11e-09	SPPL3
rs6917441	6:138018439	A	G	0.063	0.0105	2.14e-09	TNFAIP3
rs4469458	8:8372719	T	C	-0.064	0.0108	2.55e-09	PRAG1
rs12462703	19:10425015	T	C	-0.073	0.0122	2.58e-09	ICAM1
rs12912487	15:70032794	G	A	0.11	0.0185	2.7e-09	TLE3
rs11778913	8:8814890	G	A	-0.065	0.011	2.92e-09	ERI1
rs12769105	10:50116573	G	A	0.082	0.0137	2.92e-09	WDFY4
rs8063316	16:57423858	C	T	0.059	0.0099	3.09e-09	CX3CL1
rs12663882	6:36362441	A	C	-0.052	0.0087	3.12e-09	ETV7
rs9288176	2:191575308	C	T	0.069	0.0117	3.3e-09	MFSD6
rs849135	7:28196413	G	A	0.057	0.0096	3.36e-09	JAZF1
rs415595	16:11363692	A	G	0.046	0.0077	3.46e-09	RMI2
rs1547892	11:128286366	T	C	0.046	0.0077	3.54e-09	ETS1
rs11761913	7:50249013	C	T	0.057	0.0096	3.76e-09	IKZF1
rs17155242	8:8966606	A	G	0.06	0.0101	3.84e-09	ERI1
rs17734290	8:9680223	T	G	-0.062	0.0105	3.99e-09	MSRA
rs4841067	8:8747245	A	G	0.076	0.0129	4.03e-09	ERI1
rs1921915	2:191752327	C	A	-0.088	0.015	4.35e-09	GLS
rs9782955	1:236039877	T	C	-0.053	0.0091	4.36e-09	LYST
rs10995263	10:64424538	C	T	0.065	0.011	4.4e-09	ADO
rs1321311	6:36622900	C	A	0.054	0.0093	5.06e-09	CDKN1A
rs35776863	17:7226957	G	A	-0.071	0.0122	5.29e-09	ACAP1
rs6882695	5:158881497	C	A	0.047	0.0081	5.7e-09	ADRA1B
rs1862390	5:159897795	C	T	-0.053	0.009	5.76e-09	ZBED8
rs11012	17:43513441	C	T	0.07	0.012	5.78e-09	ARHGAP27
rs1535271	20:57734753	G	A	0.07	0.012	6.54e-09	ZNF831
rs13254942	8:10257678	T	C	-0.048	0.0082	6.58e-09	MSRA
rs7134740	12:111927739	G	A	0.07	0.012	6.9e-09	SH2B3
rs12515884	5:55444640	T	C	-0.056	0.0098	7.24e-09	ANKRD55
rs301806	1:8482078	C	T	-0.044	0.0076	7.54e-09	RERE
rs332013	8:8759261	T	C	0.046	0.008	8.04e-09	MFHAS1
rs9913538	17:73416814	G	T	-0.061	0.0106	8.09e-09	TSEN54
rs1835862	10:64056068	G	A	0.045	0.0078	9.08e-09	RTKN2
rs2500125	1:183785842	T	C	-0.056	0.0097	9.25e-09	ARPC5
rs16891146	6:25903308	C	A	0.053	0.0092	9.28e-09	H4C8
rs10065637	5:55438851	C	T	0.053	0.0093	9.86e-09	ANKRD55
rs199533	17:44828931	G	A	0.066	0.0115	1.01e-08	NSF
rs1133202	5:150489390	A	G	-0.051	0.0089	1.04e-08	ANXA6
rs479844	11:65551957	A	G	0.055	0.0096	1.1e-08	OVOL1
rs4712955	6:25684279	A	G	0.044	0.0077	1.21e-08	H2BC5
rs733618	2:204730944	T	C	-0.093	0.0163	1.25e-08	CTLA4
rs12529514	6:14096658	T	C	-0.092	0.0162	1.33e-08	CD83
rs1874252	15:38962756	G	T	0.049	0.0086	1.4e-08	RASGRP1
rs10922096	1:196662459	T	C	0.043	0.0076	1.48e-08	CFH
rs13126663	4:16518215	G	A	0.054	0.0096	1.63e-08	LDB2
rs2893008	4:123552814	A	G	-0.1	0.0176	1.7e-08	IL21
rs12470231	2:213876250	A	G	-0.062	0.011	1.89e-08	IKZF2
rs12550733	8:11859851	C	A	0.046	0.0082	2.1e-08	DEFB134
rs13344313	19:18517767	G	A	0.048	0.0085	2.18e-08	LRRC25
rs4921458	5:158715663	T	C	0.071	0.0128	2.46e-08	ADRA1B
rs12144380	1:198564497	T	C	0.047	0.0085	2.57e-08	ATP6V1G3
rs12460655	19:10714433	G	T	0.15	0.0269	2.6e-08	KRI1
rs525410	1:183176430	A	G	0.043	0.0076	2.61e-08	LAMC2
rs2453044	1:120508524	A	G	-0.064	0.0115	2.79e-08	NOTCH2
rs6602588	10:12487996	G	A	0.044	0.008	3.04e-08	CAMK1D
rs12678166	8:8520530	C	T	-0.065	0.0118	3.15e-08	ERI1
rs339083	7:128425768	C	T	0.044	0.0079	3.2e-08	CALU
rs6939565	6:130194204	C	T	-0.042	0.0076	3.26e-08	L3MBTL3
rs10101368	8:63031804	A	G	0.052	0.0095	3.56e-08	NKAIN3
rs879036	6:36349890	T	C	-0.076	0.0138	3.56e-08	ETV7
rs958648	8:11103895	A	G	0.042	0.0077	3.8e-08	BLK
rs12872801	13:40354200	C	T	0.044	0.0081	4.12e-08	COG6
rs10760693	9:102386706	T	C	0.063	0.0115	4.22e-08	NR4A3
rs12992553	2:70360262	A	G	-0.046	0.0084	4.36e-08	ASPRV1
rs2380205	10:5886734	C	T	-0.042	0.0077	4.55e-08	GDI2
rs583911	3:159710390	G	A	0.042	0.0077	4.56e-08	IL12A
rs1867147	15:75363357	C	T	-0.046	0.0084	4.73e-08	MPI
rs6434455	2:192085141	A	G	-0.056	0.0102	4.77e-08	MYO1B
