# Supplementary material for: Multi-ancestry and multi-trait genome-wide association meta-analyses inform clinical risk prediction for systemic lupus erythematosus
Source: Nat Commun. 2023 Feb 7;14:668. doi: 10.1038/s41467-023-36306-5 (PMC9905560; doi:10.1038/s41467-023-36306-5)
Supplement: Supplementary file 6 — Supplementary Data 3 [file 41467_2023_36306_MOESM6_ESM.xlsx]

## Sheet: Sup. Data 3
Supplementary Data 3
rsID	Variant ID	Chr:Pos	P value	Novel	PPR
rs301806	1_8482078_C_T_b37	1:8482078	7.54e-09	0	1
rs12742756	1_38347417_A_G_b37	1:38347417	2.16e-14	0	1
rs2042065	1_42516770_A_C_b37	1:42516770	5.38e-12	1	0.004
rs6679356	1_67820194_C_T_b37	1:67820194	7.97e-17	0	1
rs6662618	1_92935411_T_G_b37	1:92935411	1.06e-11	1	1
rs2476601	1_114377568_A_G_b37	1:114377568	4.18e-98	0	1
rs2453044	1_120508524_A_G_b37	1:120508524	2.79e-08	1	0.997
rs12129787	1_161492587_C_T_b37	1:161492587	2.91e-12	0	1
rs704840	1_173226195_T_G_b37	1:173226195	1.18e-46	0	1
rs2274065	1_183559704_A_C_b37	1:183559704	1.13e-14	0	1
rs2816316	1_192536813_C_A_b37	1:192536813	1.73e-16	0	0.997
rs10922096	1_196662459_T_C_b37	1:196662459	1.48e-08	1	0.516
rs16843471	1_198590421_C_T_b37	1:198590421	3.1e-11	0	1
rs3024505	1_206939904_G_A_b37	1:206939904	1.72e-18	0	1
rs9782955	1_236039877_T_C_b37	1:236039877	4.36e-09	0	1
rs906868	2_30448344_G_T_b37	2:30448344	1.27e-17	0	1
rs6738087	2_65592325_T_C_b37	2:65592325	1.57e-10	0	1
rs12992553	2_70360262_A_G_b37	2:70360262	4.36e-08	1	0.998
rs11681966	2_100759457_C_A_b37	2:100759457	1.3e-10	1	0.399
rs17027255	2_103090127_C_T_b37	2:103090127	2.62e-12	0	1
rs13014122	2_135050622_G_A_b37	2:135050622	5.88e-10	1	1
rs2111485	2_163110536_A_G_b37	2:163110536	1.59e-17	0	1
rs10168266	2_191935804_C_T_b37	2:191935804	9.76e-161	0	1
rs700679	2_198706916_C_T_b37	2:198706916	2.61e-13	0	1
rs231804	2_204708646_C_T_b37	2:204708646	1.08e-20	0	0.989
rs12470231	2_213876250_A_G_b37	2:213876250	1.89e-08	0	1
rs299629	3_12576846_A_G_b37	3:12576846	1e-14	1	0.96
rs427221	3_28075985_T_C_b37	3:28075985	1.16e-14	0	1
rs6445975	3_58370177_G_T_b37	3:58370177	5.96e-15	0	1
rs3732421	3_119150089_A_G_b37	3:119150089	4.76e-32	0	1
rs12490565	3_121553719_G_A_b37	3:121553719	7.52e-10	1	1
rs17374749	3_136768010_G_A_b37	3:136768010	8.16e-11	1	0.079
rs485499	3_159745863_T_C_b37	3:159745863	4.52e-25	0	1
rs11724804	4_965779_G_A_b37	4:965779	3.59e-16	0	1
rs4697651	4_10721433_C_T_b37	4:10721433	1.47e-09	1	0.992
rs13126663	4_16518215_G_A_b37	4:16518215	1.63e-08	1	0.021
rs10028805	4_102737250_G_A_b37	4:102737250	4.03e-19	0	1
rs13132933	4_123010587_T_C_b37	4:123010587	9.2e-12	0	0.995
rs6897932	5_35874575_C_T_b37	5:35874575	1.95e-14	0	1
rs12515884	5_55444640_T_C_b37	5:55444640	7.24e-09	1	0.826
rs4703116	5_100128913_T_C_b37	5:100128913	1.44e-12	0	1
rs2288786	5_102600754_G_A_b37	5:102600754	1.15e-09	1	0.949
rs244673	5_133420643_G_A_b37	5:133420643	1.92e-12	0	1
rs2233287	5_150440097_G_A_b37	5:150440097	7.72e-23	0	1
rs2546890	5_158759900_A_G_b37	5:158759900	3.1e-12	0	1
rs2431697	5_159879978_T_C_b37	5:159879978	2.86e-37	0	1
rs17133690	6_256281_T_C_b37	6:256281	1.31e-09	0	1
rs12529514	6_14096658_T_C_b37	6:14096658	1.33e-08	1	0.945
rs13198474	6_25874423_G_A_b37	6:25874423	1.47e-58	0	1
rs9469857	6_34719793_C_T_b37	6:34719793	9.04e-45	0	1
rs12663882	6_36362441_A_C_b37	6:36362441	3.12e-09	0	1
rs10944479	6_90880393_G_A_b37	6:90880393	5.27e-13	0	0.999
rs548234	6_106568034_C_T_b37	6:106568034	1.39e-35	0	1
rs6939565	6_130194204_C_T_b37	6:130194204	3.26e-08	1	0.931
rs9494331	6_136006301_G_A_b37	6:136006301	1.19e-09	1	1
rs7749323	6_138230389_G_A_b37	6:138230389	2.63e-65	0	1
rs849141	7_28185091_A_G_b37	7:28185091	1.9e-09	0	0.632
rs4917014	7_50305863_T_G_b37	7:50305863	4.87e-31	0	1
rs10488631	7_128594183_T_C_b37	7:128594183	2.02e-143	0	1
rs2945230	8_8109936_A_G_b37	8:8109936	1.47e-16	0	1
rs11249913	8_9143521_T_G_b37	8:9143521	4.86e-15	0	1
rs7832708	8_10190040_C_T_b37	8:10190040	9.59e-17	0	1
rs13277113	8_11349186_G_A_b37	8:11349186	1.24e-88	0	1
rs4560769	8_42140804_A_G_b37	8:42140804	4.66e-11	0	1
rs10101368	8_63031804_A_G_b37	8:63031804	3.56e-08	1	0.013
rs7010390	8_129218859_C_T_b37	8:129218859	8.14e-12	0	1
rs10760693	9_102386706_T_C_b37	9:102386706	4.22e-08	0	0.995
rs3761847	9_123690239_G_A_b37	9:123690239	5.11e-11	1	0.996
rs10905718	10_6114856_A_G_b37	10:6114856	6.39e-14	0	0.961
rs6602588	10_12487996_G_A_b37	10:12487996	3.04e-08	1	1
rs7922169	10_50045456_T_G_b37	10:50045456	1.08e-23	0	1
rs4948496	10_63805617_T_C_b37	10:63805617	2.31e-24	0	1
rs12783350	10_84530063_T_C_b37	10:84530063	1.96e-11	1	0.063
rs11200927	10_85984444_T_G_b37	10:85984444	3.79e-10	0	0
rs936469	11_606749_G_A_b37	11:606749	7.57e-22	0	1
rs2732547	11_35088683_T_C_b37	11:35088683	1.84e-18	0	1
rs516124	11_64128423_G_T_b37	11:64128423	3.23e-12	1	0.997
rs489574	11_65542739_G_A_b37	11:65542739	3e-12	0	1
rs11217033	11_118673706_T_C_b37	11:118673706	3.33e-17	0	1
rs1128334	11_128328959_C_T_b37	11:128328959	3.34e-33	0	1
rs653178	12_112007756_C_T_b37	12:112007756	1.42e-31	0	1
rs3883901	12_121256520_T_C_b37	12:121256520	2.11e-09	0	1
rs1385374	12_129300694_C_T_b37	12:129300694	2.38e-22	0	1
rs12872801	13_40354200_C_T_b37	13:40354200	4.12e-08	1	0.515
rs3784099	14_68749927_G_A_b37	14:68749927	5.5e-15	0	1
rs12148050	14_103263788_A_G_b37	14:103263788	3.28e-11	0	1
rs8032939	15_38834033_T_C_b37	15:38834033	4.44e-16	0	1
rs12912487	15_70032794_G_A_b37	15:70032794	2.7e-09	1	0.877
rs1867147	15_75363357_C_T_b37	15:75363357	4.73e-08	0	1
rs3893660	16_11193930_A_G_b37	16:11193930	3.06e-31	0	1
rs9888739	16_31313253_C_T_b37	16:31313253	8.37e-72	0	1
rs2731783	16_58253460_A_G_b37	16:58253460	2.1e-13	0	1
rs11644034	16_85972612_G_A_b37	16:85972612	4.18e-24	0	1
rs35776863	17_7226957_G_A_b37	17:7226957	5.29e-09	0	0.981
rs8067378	17_38051348_A_G_b37	17:38051348	4.85e-23	0	1
rs11012	17_43513441_C_T_b37	17:43513441	5.78e-09	0	1
rs199533	17_44828931_G_A_b37	17:44828931	1.01e-08	1	0.998
rs4542691	17_73326965_T_C_b37	17:73326965	2.22e-13	0	1
rs2847297	18_12797694_A_G_b37	18:12797694	6.98e-12	1	0.493
rs1790588	18_67535184_T_C_b37	18:67535184	6.54e-16	0	1
rs2304256	19_10475652_C_A_b37	19:10475652	8.71e-35	0	0.004
rs11668616	19_15730632_T_C_b37	19:15730632	2.72e-13	0	0.09
rs13344313	19_18517767_G_A_b37	19:18517767	2.18e-08	0	1
rs1535271	20_57734753_G_A_b37	20:57734753	6.54e-09	1	0.999
rs5754217	22_21939675_G_T_b37	22:21939675	7.47e-40	0	1
rs12627970	22_39721745_A_G_b37	22:39721745	4.33e-12	0	0.159
