# Supplementary material for: Multi-ancestry and multi-trait genome-wide association meta-analyses inform clinical risk prediction for systemic lupus erythematosus
Source: Nat Commun. 2023 Feb 7;14:668. doi: 10.1038/s41467-023-36306-5 (PMC9905560; doi:10.1038/s41467-023-36306-5)
Supplement: Supplementary file 7 — Supplementary Data 4 [file 41467_2023_36306_MOESM7_ESM.xlsx]

## Sheet: Sup. Data 4
Supplementary Data 4
rsID	Variant ID	Chr:Pos	P value
rs301806	1_8482078_C_T_b37	1:8482078	0.379
rs12742756	1_38347417_A_G_b37	1:38347417	0.129
rs2042065	1_42516770_A_C_b37	1:42516770	0.847
rs6679356	1_67820194_C_T_b37	1:67820194	0.925
rs6662618	1_92935411_T_G_b37	1:92935411	0.239
rs2476601	1_114377568_A_G_b37	1:114377568	0.744
rs2453044	1_120508524_A_G_b37	1:120508524	0.621
rs12129787	1_161492587_C_T_b37	1:161492587	0.0915
rs704840	1_173226195_T_G_b37	1:173226195	0.0127
rs2274065	1_183559704_A_C_b37	1:183559704	0.672
rs2816316	1_192536813_C_A_b37	1:192536813	0.122
rs10922096	1_196662459_T_C_b37	1:196662459	0.722
rs16843471	1_198590421_C_T_b37	1:198590421	0.724
rs3024505	1_206939904_G_A_b37	1:206939904	0.259
rs9782955	1_236039877_T_C_b37	1:236039877	0.289
rs906868	2_30448344_G_T_b37	2:30448344	0.83
rs6738087	2_65592325_T_C_b37	2:65592325	0.6
rs12992553	2_70360262_A_G_b37	2:70360262	0.476
rs11681966	2_100759457_C_A_b37	2:100759457	0.305
rs17027255	2_103090127_C_T_b37	2:103090127	0.32
rs13014122	2_135050622_G_A_b37	2:135050622	0.0193
rs2111485	2_163110536_A_G_b37	2:163110536	0.34
rs10168266	2_191935804_C_T_b37	2:191935804	0.29
rs700679	2_198706916_C_T_b37	2:198706916	0.475
rs231804	2_204708646_C_T_b37	2:204708646	0.103
rs12470231	2_213876250_A_G_b37	2:213876250	0.211
rs299629	3_12576846_A_G_b37	3:12576846	0.603
rs427221	3_28075985_T_C_b37	3:28075985	0.411
rs6445975	3_58370177_G_T_b37	3:58370177	0.254
rs3732421	3_119150089_A_G_b37	3:119150089	0.656
rs12490565	3_121553719_G_A_b37	3:121553719	0.833
rs17374749	3_136768010_G_A_b37	3:136768010	0.302
rs485499	3_159745863_T_C_b37	3:159745863	0.0954
rs11724804	4_965779_G_A_b37	4:965779	0.995
rs4697651	4_10721433_C_T_b37	4:10721433	0.139
rs13126663	4_16518215_G_A_b37	4:16518215	0.654
rs10028805	4_102737250_G_A_b37	4:102737250	0.78
rs13132933	4_123010587_T_C_b37	4:123010587	0.618
rs6897932	5_35874575_C_T_b37	5:35874575	0.692
rs12515884	5_55444640_T_C_b37	5:55444640	0.206
rs4703116	5_100128913_T_C_b37	5:100128913	0.868
rs2288786	5_102600754_G_A_b37	5:102600754	0.251
rs244673	5_133420643_G_A_b37	5:133420643	0.0165
rs2233287	5_150440097_G_A_b37	5:150440097	0.657
rs2546890	5_158759900_A_G_b37	5:158759900	0.395
rs2431697	5_159879978_T_C_b37	5:159879978	0.838
rs17133690	6_256281_T_C_b37	6:256281	0.01
rs12529514	6_14096658_T_C_b37	6:14096658	0.154
rs13198474	6_25874423_G_A_b37	6:25874423	0.472
rs9469857	6_34719793_C_T_b37	6:34719793	0.000105
rs12663882	6_36362441_A_C_b37	6:36362441	0.966
rs10944479	6_90880393_G_A_b37	6:90880393	0.637
rs548234	6_106568034_C_T_b37	6:106568034	0.316
rs6939565	6_130194204_C_T_b37	6:130194204	0.0826
rs9494331	6_136006301_G_A_b37	6:136006301	0.0262
rs7749323	6_138230389_G_A_b37	6:138230389	0.801
rs849141	7_28185091_A_G_b37	7:28185091	0.0858
rs4917014	7_50305863_T_G_b37	7:50305863	0.0146
rs10488631	7_128594183_T_C_b37	7:128594183	0.0982
rs2945230	8_8109936_A_G_b37	8:8109936	0.783
rs11249913	8_9143521_T_G_b37	8:9143521	0.206
rs7832708	8_10190040_C_T_b37	8:10190040	0.908
rs13277113	8_11349186_G_A_b37	8:11349186	0.338
rs4560769	8_42140804_A_G_b37	8:42140804	0.812
rs10101368	8_63031804_A_G_b37	8:63031804	0.147
rs7010390	8_129218859_C_T_b37	8:129218859	0.492
rs10760693	9_102386706_T_C_b37	9:102386706	0.332
rs3761847	9_123690239_G_A_b37	9:123690239	0.169
rs10905718	10_6114856_A_G_b37	10:6114856	0.113
rs6602588	10_12487996_G_A_b37	10:12487996	0.615
rs7922169	10_50045456_T_G_b37	10:50045456	0.00989
rs4948496	10_63805617_T_C_b37	10:63805617	0.211
rs12783350	10_84530063_T_C_b37	10:84530063	0.302
rs11200927	10_85984444_T_G_b37	10:85984444	1.76e-29
rs936469	11_606749_G_A_b37	11:606749	0.825
rs2732547	11_35088683_T_C_b37	11:35088683	0.529
rs516124	11_64128423_G_T_b37	11:64128423	0.625
rs489574	11_65542739_G_A_b37	11:65542739	0.256
rs11217033	11_118673706_T_C_b37	11:118673706	0.938
rs1128334	11_128328959_C_T_b37	11:128328959	0.341
rs653178	12_112007756_C_T_b37	12:112007756	0.785
rs3883901	12_121256520_T_C_b37	12:121256520	0.788
rs1385374	12_129300694_C_T_b37	12:129300694	0.138
rs12872801	13_40354200_C_T_b37	13:40354200	0.856
rs3784099	14_68749927_G_A_b37	14:68749927	0.172
rs12148050	14_103263788_A_G_b37	14:103263788	0.68
rs8032939	15_38834033_T_C_b37	15:38834033	0.252
rs12912487	15_70032794_G_A_b37	15:70032794	0.612
rs1867147	15_75363357_C_T_b37	15:75363357	0.264
rs3893660	16_11193930_A_G_b37	16:11193930	0.047
rs9888739	16_31313253_C_T_b37	16:31313253	0.00427
rs2731783	16_58253460_A_G_b37	16:58253460	0.165
rs11644034	16_85972612_G_A_b37	16:85972612	0.0435
rs35776863	17_7226957_G_A_b37	17:7226957	0.186
rs8067378	17_38051348_A_G_b37	17:38051348	0.643
rs11012	17_43513441_C_T_b37	17:43513441	0.044
rs199533	17_44828931_G_A_b37	17:44828931	0.113
rs4542691	17_73326965_T_C_b37	17:73326965	0.372
rs2847297	18_12797694_A_G_b37	18:12797694	0.239
rs1790588	18_67535184_T_C_b37	18:67535184	0.163
rs2304256	19_10475652_C_A_b37	19:10475652	1.13e-06
rs11668616	19_15730632_T_C_b37	19:15730632	0.491
rs13344313	19_18517767_G_A_b37	19:18517767	0.0757
rs1535271	20_57734753_G_A_b37	20:57734753	0.879
rs5754217	22_21939675_G_T_b37	22:21939675	0.125
rs12627970	22_39721745_A_G_b37	22:39721745	0.19
