# Supplementary material for: Multi-ancestry and multi-trait genome-wide association meta-analyses inform clinical risk prediction for systemic lupus erythematosus
Source: Nat Commun. 2023 Feb 7;14:668. doi: 10.1038/s41467-023-36306-5 (PMC9905560; doi:10.1038/s41467-023-36306-5)
Supplement: Supplementary file 8 — Supplementary Data 5 [file 41467_2023_36306_MOESM8_ESM.xlsx]

## Sheet: Sup. Data 5
Supplementary Data 5
Known loci			Multi-ancestry & Multi-trait Meta-analysis result
Chr:Pos	P value	Mapped Gene	rsid	Variant ID (chromosome; position; reference allele; alternative allele)	P value
1:1178925	3e-09	SDF4	rs6675798	1_1176597_T_C_b37	6.28e-05
1:117043302	3e-13	CD58	rs758518	1_117081810_A_G_b37	9.25e-08
1:157108159	7e-16	ETV3	rs7550297	1_156700845_C_A_b37	3.69e-07
1:201979455	4e-09	RNPEP	rs10800816	1_202125363_G_T_b37	0.000387
1:246444082	4e-08	SMYD3	rs1780813	1_246444082_C_T_b37	0.000989
2:7573079	8e-13	ID2	rs4668543	2_7574792_C_T_b37	0.000123
2:33701890	1e-33	RASGRP3	rs13385731	2_33701890_T_C_b37	0.000113
2:61068167	1e-08	REL	rs778139	2_61684564_G_A_b37	1.52e-07
2:74208362	7e-17	DGUOK	rs6546883	2_74217856_A_G_b37	1.76e-05
2:105406549	2.17e-10	MRPS9	rs4851864	2_106391338_G_A_b37	0.000146
2:109582357	1.7e-08	EDAR	rs6754683	2_109156275_G_A_b37	0.0029
2:111877174	5e-11	BCL2L11	rs2880192	2_111680818_A_G_b37	1.88e-05
2:136658345	2e-13	MCM6	rs1807356	2_136555484_T_C_b37	5.09e-07
2:144020974	2e-09	ARHGAP15	rs6719609	2_144013483_G_A_b37	1.53e-06
2:165419009	9.86e-09	GRB14	rs353128	2_166138608_A_G_b37	0.000733
2:223961877	4.96e-09	KCNE4	rs4673067	2_224472252_G_A_b37	0.00575
3:72225916	1e-08	RYBP	rs11707718	3_72224748_C_T_b37	0.000512
3:129084581	2.26e-36	CNBP	rs9852014	3_129084581_A_G_b37	3.89e-06
3:146601295	2.79e-16	PLSCR5	rs2651316	3_147059334_G_A_b37	0.00331
3:169497585	2e-11	ACTRT3	rs10936599	3_169492101_C_T_b37	4.34e-05
3:188470238	4e-15	LPP	rs1152846	3_188420897_T_C_b37	0.000296
4:2700844	1e-08	SH3BP2	rs2295499	4_2717690_C_T_b37	2.72e-06
4:8558266	3e-11	GPR78	rs1281121	4_8202211_A_G_b37	0.00402
4:40307588	1e-16	-	rs1320213	4_40193538_C_T_b37	2.16e-06
4:55548475	1e-15	KIT	rs2412491	4_54641819_A_G_b37	0.00172
4:79644279	1e-10	BMP2K	rs17409828	4_79402688_G_A_b37	0.000154
4:84142744	1e-09	COQ2	rs7697390	4_83689427_T_C_b37	0.00127
4:87904689	3e-10	-	rs1010902	4_87819155_C_T_b37	3.93e-06
4:109046960	4e-11	LEF1	rs1493132	4_108861082_T_C_b37	0.0041
5:1282414	2e-17	TERT	rs13183296	5_1200882_C_T_b37	0.00308
5:117439938	9.7e-09	DTWD2	rs10900727	5_118412344_G_T_b37	0.00022
5:127733961	2e-08	FBN2	rs7725892	5_128699833_G_T_b37	0.00301
5:131829578	2e-10	RAD50	rs25887	5_131416061_C_A_b37	2.84e-06
5:178675065	9.48e-10	ADAMTS2	rs7716112	5_178675065_G_A_b37	0.000109
6:16630898	3e-12	ATXN1	rs4716077	6_16508469_G_A_b37	0.000135
6:28410143	2e-19	ZSCAN23	NA	NA	NA
6:29909823	2e-30	-	NA	NA	NA
6:31918860	2e-165	C4A	NA	NA	NA
6:33047031	1e-22	HLA-DPB1	rs9394187	6_34046840_A_G_b37	0.00551
6:116690849	1e-08	DSE	rs1998166	6_116913417_T_C_b37	0.00054
6:154570651	2e-08	IPCEF1	rs12212773	6_154551118_A_G_b37	1.89e-05
7:74126034	2e-298	GTF2IRD1	rs4717901	7_74016979_A_C_b37	6.35e-08
7:75188681	6e-62	CCL24	rs1167832	7_75167225_C_T_b37	0.000878
8:56980803	4e-08	LYN	rs2667978	8_56897951_A_G_b37	3.61e-07
8:71309697	2e-12	-	rs3750199	8_71130370_C_T_b37	4.65e-05
8:72891748	3e-09	MSC	rs9298190	8_72844334_T_C_b37	0.000139
8:78680349	1.63e-08	PKIA	rs7842142	8_79593736_T_G_b37	8.95e-07
9:4984530	2e-17	JAK2	rs10974892	9_4964774_A_G_b37	0.000144
9:12491250	3.3e-08	TYRP1	rs12346832	9_13092076_T_C_b37	0.00422
9:21267087	2e-15	KLHL9	rs6475526	9_21242161_C_T_b37	0.000859
10:7508499	3.09e-08	SFMBT2	rs502919	10_6517167_T_C_b37	0.000114
10:73466709	1e-09	CDH23	rs12259819	10_73517094_C_T_b37	0.000195
10:80999869	6.98e-09	ZMIZ1	rs987814	10_80206689_C_A_b37	0.00244
10:105003721	1e-08	ATP5MK	rs12763284	10_104508202_A_G_b37	4.24e-05
10:112664114	3e-12	PDCD4	rs7073594	10_112714497_G_A_b37	2.59e-05
11:4113200	2e-12	STIM1	rs1372804	11_4082542_G_A_b37	0.0015
11:18362382	3e-17	GTF2H1	rs6486396	11_17770726_C_A_b37	0.0139
11:68816370	6e-13	TPCN2	rs4345973	11_67986685_T_G_b37	0.000101
11:71187679	1e-20	NADSYN1	rs12791871	11_71164544_A_C_b37	0.000392
11:72640480	3e-23	FCHSD2	rs4944802	11_72510476_A_G_b37	0.000676
12:1709821	3.66e-08	WNT5B	rs2968879	12_1275751_T_C_b37	0.000435
12:4140876	4e-08	CCND2	rs7136346	12_4241318_T_C_b37	2.52e-05
12:12874462	1e-43	CDKN1B	rs10845606	12_12834894_C_A_b37	8.23e-07
12:102321935	4e-15	DRAM1	rs12319783	12_102322942_C_T_b37	0.000597
12:103916080	9e-14	PAH	rs7301105	12_103791675_G_A_b37	1.18e-05
12:133040183	6e-09	-	rs3088051	12_132407008_T_C_b37	0.000201
13:41575391	7e-22	ELF1	rs7335629	13_41579868_T_C_b37	1.33e-05
13:50177453	4e-08	RCBTB1	rs7332385	13_50443418_C_T_b37	1.02e-05
13:96126828	2.95e-08	ABCC4	rs9561765	13_95683243_G_A_b37	0.00167
13:100091300	2e-13	CLYBL	rs877856	13_99994030_A_G_b37	4.15e-06
14:88383035	5e-10	GALC	rs12185008	14_88311081_T_C_b37	0.00489
14:105412259	3e-30	AHNAK2	rs11851053	14_105407208_T_C_b37	7.22e-05
15:77830306	2e-08	TSPAN3	rs1317320	15_77830090_G_A_b37	5.62e-08
15:97607681	1e-08	NR2F2	rs9796582	15_98540830_T_C_b37	0.000757
15:101529012	2e-08	LRRK1	rs11247250	15_101545778_A_G_b37	0.000358
16:23871457	1e-12	PRKCB	rs3826260	16_23877229_C_T_b37	7.79e-08
16:50089208	2e-10	-	rs877639	16_50118245_G_A_b37	8.01e-08
16:68569440	4e-11	ZFP90	rs1170444	16_68573287_T_C_b37	2.61e-06
16:79745673	2e-10	-	rs4622525	16_79822207_C_T_b37	0.000649
17:4712617	3e-09	PLD2	rs7215300	17_4608622_T_C_b37	1.23e-05
17:16839901	5e-09	COPS3	rs2109262	17_16184629_T_G_b37	0.00113
17:76373179	2e-08	PGS1	rs4129767	17_76403984_G_A_b37	0.00134
18:77386912	1e-10	NFATC1	rs8091180	18_77164243_G_A_b37	1.26e-05
19:937136	3e-14	KISS1R	rs2238573	19_945013_G_A_b37	3.54e-07
19:2167878	8e-09	AP3D1	rs12460763	19_2138507_A_G_b37	4.6e-05
19:6689065	1e-10	TNFSF14	rs344570	19_6658613_T_C_b37	0.000988
19:33072768	5e-10	RGS9BP	rs1103851	19_33146414_T_C_b37	1.08e-07
19:49845895	5e-12	DKKL1	rs3745469	19_50177171_G_A_b37	5.49e-05
19:52127053	2e-18	SIGLEC14	rs4802808	19_52043392_T_C_b37	6.4e-08
19:55737798	2e-08	PPP6R1	rs12462430	19_55713739_A_G_b37	3.44e-05
20:1541752	3e-08	SIRPB1	rs3761268	20_1601167_C_T_b37	0.000281
20:44747947	1e-08	CD40	rs9074	20_44688665_G_A_b37	0.000354
20:48575315	1e-11	RNF114	rs11696404	20_48548280_A_C_b37	0.000576
22:18649356	6e-11	USP18	rs5747353	22_18249023_T_C_b37	0.00386
