# Supplementary material for: Multi-ancestry and multi-trait genome-wide association meta-analyses inform clinical risk prediction for systemic lupus erythematosus
Source: Nat Commun. 2023 Feb 7;14:668. doi: 10.1038/s41467-023-36306-5 (PMC9905560; doi:10.1038/s41467-023-36306-5)
Supplement: Supplementary file 9 — Supplementary Data 6 [file 41467_2023_36306_MOESM9_ESM.xlsx]

## Sheet: Sheet1
Supplementary Data 6
GWAS				Top TWAS Gene in Each Locus
rsID	Variant ID	Chr:Pos	P value	Gene	P value
rs301806	1_8482078_C_T_b37	1:8482078	7.54e-09	RERE	7.19e-07
rs12742756	1_38347417_A_G_b37	1:38347417	2.16e-14	INPP5B	1.53e-10
rs2042065	1_42516770_A_C_b37	1:42516770	5.38e-12	LEPRE1	0.0492
rs6679356	1_67820194_C_T_b37	1:67820194	7.97e-17	IL12RB2	4.68e-12
rs6662618	1_92935411_T_G_b37	1:92935411	1.06e-11	MTF2	0.0326
rs2476601	1_114377568_A_G_b37	1:114377568	4.18e-98	PTPN22	3.34e-50
rs2453044	1_120508524_A_G_b37	1:120508524	2.79e-08	PHGDH	0.141
rs12129787	1_161492587_C_T_b37	1:161492587	2.91e-12	HSPA6	1.85e-09
rs704840	1_173226195_T_G_b37	1:173226195	1.18e-46	ZBTB37	0.0725
rs2274065	1_183559704_A_C_b37	1:183559704	1.13e-14	SMG7	0.0114
rs2816316	1_192536813_C_A_b37	1:192536813	1.73e-16	RGS1	5.71e-08
rs10922096	1_196662459_T_C_b37	1:196662459	1.48e-08	NA	NA
rs16843471	1_198590421_C_T_b37	1:198590421	3.1e-11	NEK7	0.652
rs3024505	1_206939904_G_A_b37	1:206939904	1.72e-18	IKBKE	1.31e-06
rs9782955	1_236039877_T_C_b37	1:236039877	4.36e-09	GGPS1	0.0242
rs906868	2_30448344_G_T_b37	2:30448344	1.27e-17	LBH	0.000653
rs6738087	2_65592325_T_C_b37	2:65592325	1.57e-10	SPRED2	0.000759
rs12992553	2_70360262_A_G_b37	2:70360262	4.36e-08	FAM136A	0.000583
rs11681966	2_100759457_C_A_b37	2:100759457	1.3e-10	AFF3	0.00127
rs17027255	2_103090127_C_T_b37	2:103090127	2.62e-12	IL1RL1	0.0203
rs13014122	2_135050622_G_A_b37	2:135050622	5.88e-10	CCNT2	0.00337
rs2111485	2_163110536_A_G_b37	2:163110536	1.59e-17	NA	NA
rs10168266	2_191935804_C_T_b37	2:191935804	9.76e-161	NAB1	5.21e-19
rs700679	2_198706916_C_T_b37	2:198706916	2.61e-13	RFTN2	8.55e-19
rs231804	2_204708646_C_T_b37	2:204708646	1.08e-20	CTLA4	2e-07
rs12470231	2_213876250_A_G_b37	2:213876250	1.89e-08	SPAG16	0.0672
rs299629	3_12576846_A_G_b37	3:12576846	1e-14	PPARG	3.98e-10
rs427221	3_28075985_T_C_b37	3:28075985	1.16e-14	CMC1	0.403
rs6445975	3_58370177_G_T_b37	3:58370177	5.96e-15	PDHB	2.56e-13
rs3732421	3_119150089_A_G_b37	3:119150089	4.76e-32	TMEM39A	0.0104
rs12490565	3_121553719_G_A_b37	3:121553719	7.52e-10	CD86	2.53e-07
rs17374749	3_136768010_G_A_b37	3:136768010	8.16e-11	IL20RB	0.00833
rs485499	3_159745863_T_C_b37	3:159745863	4.52e-25	TRIM59	0.0111
rs11724804	4_965779_G_A_b37	4:965779	3.59e-16	DGKQ	3.13e-14
rs4697651	4_10721433_C_T_b37	4:10721433	1.47e-09	WDR1	0.074
rs13126663	4_16518215_G_A_b37	4:16518215	1.63e-08	TAPT1	0.372
rs10028805	4_102737250_G_A_b37	4:102737250	4.03e-19	MANBA	1.6e-07
rs13132933	4_123010587_T_C_b37	4:123010587	9.2e-12	KIAA1109	9.76e-09
rs6897932	5_35874575_C_T_b37	5:35874575	1.95e-14	IL7R	0.00588
rs12515884	5_55444640_T_C_b37	5:55444640	7.24e-09	ANKRD55	5.54e-06
rs4703116	5_100128913_T_C_b37	5:100128913	1.44e-12	ST8SIA4	0.641
rs2288786	5_102600754_G_A_b37	5:102600754	1.15e-09	C5orf30	6.87e-08
rs244673	5_133420643_G_A_b37	5:133420643	1.92e-12	CAMLG	1.31e-08
rs2233287	5_150440097_G_A_b37	5:150440097	7.72e-23	TNIP1	0.000283
rs2546890	5_158759900_A_G_b37	5:158759900	3.1e-12	UBLCP1	8.38e-05
rs2431697	5_159879978_T_C_b37	5:159879978	2.86e-37	PTTG1	6.71e-05
rs17133690	6_256281_T_C_b37	6:256281	1.31e-09	EXOC2	0.407
rs12529514	6_14096658_T_C_b37	6:14096658	1.33e-08	CD83	1.38e-08
rs13198474	6_25874423_G_A_b37	6:25874423	1.47e-58	TRIM38	1.87e-21
rs9469857	6_34719793_C_T_b37	6:34719793	9.04e-45	SNRPC	3.38e-25
rs12663882	6_36362441_A_C_b37	6:36362441	3.12e-09	PPIL1	2.83e-06
rs10944479	6_90880393_G_A_b37	6:90880393	5.27e-13	BACH2	0.0665
rs548234	6_106568034_C_T_b37	6:106568034	1.39e-35	QRSL1	0.0667
rs6939565	6_130194204_C_T_b37	6:130194204	3.26e-08	TMEM200A	0.00599
rs9494331	6_136006301_G_A_b37	6:136006301	1.19e-09	AHI1	3.51e-08
rs7749323	6_138230389_G_A_b37	6:138230389	2.63e-65	ECT2L	0.105
rs849141	7_28185091_A_G_b37	7:28185091	1.9e-09	HOXA3	8.34e-06
rs4917014	7_50305863_T_G_b37	7:50305863	4.87e-31	FIGNL1	0.00659
rs10488631	7_128594183_T_C_b37	7:128594183	2.02e-143	IRF5	9.35e-69
rs2945230	8_8109936_A_G_b37	8:8109936	1.47e-16	SGK223	1.19e-11
rs11249913	8_9143521_T_G_b37	8:9143521	4.86e-15	SGK223	1.19e-11
rs7832708	8_10190040_C_T_b37	8:10190040	9.59e-17	XKR6	8.14e-10
rs13277113	8_11349186_G_A_b37	8:11349186	1.24e-88	FAM167A	3.39e-68
rs4560769	8_42140804_A_G_b37	8:42140804	4.66e-11	IKBKB	3.68e-09
rs10101368	8_63031804_A_G_b37	8:63031804	3.56e-08	ASPH	0.33
rs7010390	8_129218859_C_T_b37	8:129218859	8.14e-12	PVT1	0.0585
rs10760693	9_102386706_T_C_b37	9:102386706	4.22e-08	TGFBR1	0.047
rs3761847	9_123690239_G_A_b37	9:123690239	5.11e-11	PHF19	4.33e-09
rs10905718	10_6114856_A_G_b37	10:6114856	6.39e-14	IL2RA	5.7e-06
rs6602588	10_12487996_G_A_b37	10:12487996	3.04e-08	OPTN	0.0873
rs7922169	10_50045456_T_G_b37	10:50045456	1.08e-23	WDFY4	3.49e-09
rs4948496	10_63805617_T_C_b37	10:63805617	2.31e-24	RTKN2	1.28e-07
rs12783350	10_84530063_T_C_b37	10:84530063	1.96e-11	NA	NA
rs11200927	10_85984444_T_G_b37	10:85984444	3.79e-10	GHITM	0.914
rs936469	11_606749_G_A_b37	11:606749	7.57e-22	TMEM80	8.07e-12
rs2732547	11_35088683_T_C_b37	11:35088683	1.84e-18	APIP	0.00521
rs516124	11_64128423_G_T_b37	11:64128423	3.23e-12	CCDC88B	2.84e-12
rs489574	11_65542739_G_A_b37	11:65542739	3e-12	SNX32	4.99e-06
rs11217033	11_118673706_T_C_b37	11:118673706	3.33e-17	UBE4A	0.00108
rs1128334	11_128328959_C_T_b37	11:128328959	3.34e-33	C11orf45	0.294
rs653178	12_112007756_C_T_b37	12:112007756	1.42e-31	SH2B3	1.29e-16
rs3883901	12_121256520_T_C_b37	12:121256520	2.11e-09	SPPL3	0.000416
rs1385374	12_129300694_C_T_b37	12:129300694	2.38e-22	SLC15A4	0.00472
rs12872801	13_40354200_C_T_b37	13:40354200	4.12e-08	COG6	0.656
rs3784099	14_68749927_G_A_b37	14:68749927	5.5e-15	ATP6V1D	0.07
rs12148050	14_103263788_A_G_b37	14:103263788	3.28e-11	TRAF3	8.54e-10
rs8032939	15_38834033_T_C_b37	15:38834033	4.44e-16	RASGRP1	0.172
rs12912487	15_70032794_G_A_b37	15:70032794	2.7e-09	PAQR5	0.0229
rs1867147	15_75363357_C_T_b37	15:75363357	4.73e-08	CSK	5.54e-08
rs3893660	16_11193930_A_G_b37	16:11193930	3.06e-31	DEXI	5.11e-15
rs9888739	16_31313253_C_T_b37	16:31313253	8.37e-72	SLC5A2	1.96e-11
rs2731783	16_58253460_A_G_b37	16:58253460	2.1e-13	DOK4	2.67e-05
rs11644034	16_85972612_G_A_b37	16:85972612	4.18e-24	C16orf74	0.0383
rs35776863	17_7226957_G_A_b37	17:7226957	5.29e-09	ACAP1	5.7e-10
rs8067378	17_38051348_A_G_b37	17:38051348	4.85e-23	IKZF3	3.21e-23
rs11012	17_43513441_C_T_b37	17:43513441	5.78e-09	LRRC37A	0.106
rs199533	17_44828931_G_A_b37	17:44828931	1.01e-08	NSF	8.12e-07
rs4542691	17_73326965_T_C_b37	17:73326965	2.22e-13	SLC25A19	1.75e-10
rs2847297	18_12797694_A_G_b37	18:12797694	6.98e-12	SEH1L	0.00181
rs1790588	18_67535184_T_C_b37	18:67535184	6.54e-16	CD226	3.82e-14
rs2304256	19_10475652_C_A_b37	19:10475652	8.71e-35	TYK2	1.99e-23
rs11668616	19_15730632_T_C_b37	19:15730632	2.72e-13	KLF2	0.00456
rs13344313	19_18517767_G_A_b37	19:18517767	2.18e-08	LRRC25	2.19e-08
rs1535271	20_57734753_G_A_b37	20:57734753	6.54e-09	ZNF831	2.64e-07
rs5754217	22_21939675_G_T_b37	22:21939675	7.47e-40	UBE2L3	5.49e-25
rs12627970	22_39721745_A_G_b37	22:39721745	4.33e-12	SYNGR1	2.2e-13
