# Supplementary material for: Multi-ancestry and multi-trait genome-wide association meta-analyses inform clinical risk prediction for systemic lupus erythematosus
Source: Nat Commun. 2023 Feb 7;14:668. doi: 10.1038/s41467-023-36306-5 (PMC9905560; doi:10.1038/s41467-023-36306-5)
Supplement: Supplementary file 11 — Supplementary Data 8 [file 41467_2023_36306_MOESM11_ESM.xlsx]

## Sheet: Sup. Data 8
Supplementary Data 8
Database	Method	GWAS	TN	TP	FN	FP	Sensitivity	Specificity	OR per SD	OR [95% CI]	NKR2 [95% CI]
MGI	P+T [5×10^(-8)]	Ref	20908	189	170	13435	0.53	0.61	1.34	1.07 [0.65-1.77]	0.005 [0.001-0.012]
MGI	P+T [5×10^(-8)]	MA	19034	221	138	15309	0.62	0.55	1.44	0.99 [0.55-1.80]	0.010 [0.005-0.018]
MGI	P+T [5×10^(-8)]	MAMT	19254	219	140	15089	0.61	0.56	1.45	1.51 [0.85-2.70]	0.010 [0.005-0.019]
MGI	P+T [5×10^(-7)]	Ref	20574	198	161	13769	0.55	0.6	1.37	1.10 [0.65-1.84]	0.006 [0.003-0.014]
MGI	P+T [5×10^(-7)]	MA	22474	188	171	11869	0.52	0.65	1.44	1.27 [0.70-2.33]	0.010 [0.006-0.019]
MGI	P+T [5×10^(-7)]	MAMT	22953	180	179	11390	0.5	0.67	1.45	1.61 [0.88-2.94]	0.010 [0.006-0.019]
MGI	P+T [1×10^(-6)]	Ref	22318	179	180	12025	0.5	0.65	1.37	1.33 [0.79-2.24]	0.007 [0.003-0.014]
MGI	P+T [1×10^(-6)]	MA	23329	183	176	11014	0.51	0.68	1.45	1.83 [1.02-3.31]	0.011 [0.006-0.019]
MGI	P+T [1×10^(-6)]	MAMT	22901	180	179	11442	0.5	0.67	1.46	1.49 [0.83-2.67]	0.011 [0.006-0.021]
MGI	P+T [5×10^(-6)]	Ref	19288	210	149	15055	0.58	0.56	1.39	1.10 [0.63-1.92]	0.008 [0.004-0.016]
MGI	P+T [5×10^(-6)]	MA	23101	184	175	11242	0.51	0.67	1.47	1.61 [0.93-2.79]	0.012 [0.006-0.021]
MGI	P+T [5×10^(-6)]	MAMT	15317	258	101	19026	0.72	0.45	1.46	2.35 [1.31-4.22]	0.011 [0.006-0.020]
MGI	P+T [5×10^(-5)]	Ref	24404	161	198	9939	0.45	0.71	1.4	2.27 [1.29-3.97]	0.008 [0.004-0.017]
MGI	P+T [5×10^(-5)]	MA	26039	148	211	8304	0.41	0.76	1.48	1.79 [0.99-3.24]	0.012 [0.007-0.021]
MGI	P+T [5×10^(-5)]	MAMT	23207	180	179	11136	0.5	0.68	1.5	2.16 [1.17-3.98]	0.013 [0.007-0.023]
MGI	P+T [5×10^(-4)]	Ref	22366	183	176	11977	0.51	0.65	1.41	1.72 [0.97-3.07]	0.008 [0.004-0.015]
MGI	P+T [5×10^(-4)]	MA	19589	218	141	14754	0.61	0.57	1.49	1.75 [0.98-3.13]	0.013 [0.007-0.023]
MGI	P+T [5×10^(-4)]	MAMT	23428	184	175	10915	0.51	0.68	1.51	1.42 [0.77-2.60]	0.014 [0.008-0.023]
MGI	P+T [5×10^(-3)]	Ref	14976	257	102	19367	0.72	0.44	1.39	2.27 [1.36-3.77]	0.006 [0.003-0.014]
MGI	P+T [5×10^(-3)]	MA	19111	228	131	15232	0.64	0.56	1.57	2.07 [1.12-3.80]	0.016 [0.010-0.027]
MGI	P+T [5×10^(-3)]	MAMT	20851	208	151	13492	0.58	0.61	1.57	1.88 [1.06-3.34]	0.017 [0.010-0.029]
MGI	P+T [1×10^(-2)]	Ref	19935	205	154	14408	0.57	0.58	1.4	1.32 [0.76-2.31]	0.007 [0.003-0.015]
MGI	P+T [1×10^(-2)]	MA	24288	173	186	10055	0.48	0.71	1.56	1.96 [1.08-3.55]	0.016 [0.009-0.026]
MGI	P+T [1×10^(-2)]	MAMT	22627	194	165	11716	0.54	0.66	1.59	2.57 [1.39-4.73]	0.018 [0.011-0.030]
MGI	P+T [5×10^(-2)]	Ref	16744	227	132	17599	0.63	0.49	1.33	1.19 [0.69-2.05]	0.004 [0.001-0.010]
MGI	P+T [5×10^(-2)]	MA	21494	201	158	12849	0.56	0.63	1.44	1.30 [0.75-2.24]	0.008 [0.004-0.016]
MGI	P+T [5×10^(-2)]	MAMT	21659	209	150	12684	0.58	0.63	1.57	1.62 [0.88-3.00]	0.016 [0.010-0.027]
MGI	P+T [1×10^(-1)]	Ref	24681	143	216	9662	0.4	0.72	1.34	1.36 [0.76-2.42]	0.004 [0.001-0.011]
MGI	P+T [1×10^(-1)]	MA	14970	267	92	19373	0.74	0.44	1.43	1.75 [1.04-2.96]	0.008 [0.004-0.016]
MGI	P+T [1×10^(-1)]	MAMT	18151	233	126	16192	0.65	0.53	1.49	1.25 [0.71-2.21]	0.011 [0.006-0.020]
MGI	P+T [2×10^(-1)]	Ref	19202	204	155	15141	0.57	0.56	1.33	1.45 [0.82-2.56]	0.003 [0.001-0.009]
MGI	P+T [2×10^(-1)]	MA	16970	245	114	17373	0.68	0.49	1.42	1.32 [0.73-2.38]	0.007 [0.003-0.015]
MGI	P+T [2×10^(-1)]	MAMT	21066	199	160	13277	0.55	0.61	1.48	1.10 [0.63-1.92]	0.010 [0.005-0.019]
MGI	P+T [5×10^(-1)]	Ref	20509	188	171	13834	0.52	0.6	1.31	1.71 [0.97-3.01]	0.003 [0.001-0.009]
MGI	P+T [5×10^(-1)]	MA	20431	207	152	13912	0.58	0.59	1.41	1.22 [0.72-2.06]	0.007 [0.003-0.015]
MGI	P+T [5×10^(-1)]	MAMT	18454	228	131	15889	0.64	0.54	1.46	1.09 [0.64-1.86]	0.009 [0.005-0.018]
MGI	P+T [1×10^0]	Ref	25268	139	220	9075	0.39	0.74	1.31	1.57 [0.92-2.68]	0.003 [0.001-0.008]
MGI	P+T [1×10^0]	MA	18180	230	129	16163	0.64	0.53	1.4	1.32 [0.77-2.26]	0.006 [0.003-0.014]
MGI	P+T [1×10^0]	MAMT	17076	241	118	17267	0.67	0.5	1.47	1.01 [0.58-1.76]	0.010 [0.005-0.019]
MGI	SBayesR	Ref	20666	180	179	13677	0.5	0.6	1.22	1.15 [0.71-1.89]	0.001 [0.000-0.004]
MGI	SBayesR	MA	18812	199	160	15531	0.55	0.55	1.22	0.90 [0.52-1.55]	0.001 [0.000-0.005]
MGI	SBayesR	MAMT	26049	121	238	8294	0.34	0.76	1.22	1.56 [0.93-2.61]	0.001 [0.000-0.005]
MGI	SBLUP	Ref	17504	236	123	16839	0.66	0.51	1.38	1.23 [0.67-2.25]	0.005 [0.003-0.012]
MGI	SBLUP	MA	20448	209	150	13895	0.58	0.6	1.44	1.83 [1.05-3.18]	0.008 [0.004-0.017]
MGI	SBLUP	MAMT	16972	251	108	17371	0.7	0.49	1.51	1.55 [0.88-2.73]	0.012 [0.006-0.021]
MGI	LDpred-Inf	Ref	19944	204	155	14399	0.57	0.58	1.38	1.75 [0.98-3.14]	0.006 [0.002-0.013]
MGI	LDpred-Inf	MA	17530	244	115	16813	0.68	0.51	1.48	1.78 [0.96-3.28]	0.010 [0.005-0.018]
MGI	LDpred-Inf	MAMT	16329	262	97	18014	0.73	0.48	1.54	2.01 [1.06-3.81]	0.013 [0.008-0.023]
MGI	PUMAS	Ref	25261	139	220	9082	0.39	0.74	1.31	1.53 [0.89-2.62]	0.003 [0.001-0.009]
MGI	PUMAS	MA	18181	230	129	16162	0.64	0.53	1.4	1.27 [0.74-2.19]	0.006 [0.003-0.014]
MGI	PUMAS	MAMT	21926	188	171	12417	0.52	0.64	1.46	1.90 [1.09-3.32]	0.011 [0.006-0.020]
MGI	Ldpred-funct	Ref	18146	237	122	16197	0.66	0.53	1.47	0.91 [0.51-1.64]	0.011 [0.006-0.020]
MGI	Ldpred-funct	MA	21373	212	147	12970	0.59	0.62	1.55	2.35 [1.25-4.40]	0.015 [0.009-0.025]
MGI	Ldpred-funct	MAMT	20467	216	143	13876	0.6	0.6	1.55	1.96 [1.07-3.58]	0.015 [0.008-0.025]
MGI	SDPR	Ref	20917	196	163	13426	0.55	0.61	1.4	1.03 [0.57-1.87]	0.007 [0.003-0.015]
MGI	SDPR	MA	23368	179	180	10975	0.5	0.68	1.47	2.00 [1.10-3.64]	0.010 [0.005-0.018]
MGI	SDPR	MAMT	17552	251	108	16791	0.7	0.51	1.56	1.23 [0.60-2.54]	0.015 [0.008-0.024]
MGI	PRS-CS-auto	Ref	21896	195	164	12447	0.54	0.64	1.52	2.33 [1.11-4.90]	0.012 [0.007-0.022]
MGI	PRS-CS-auto	MA	19625	228	131	14718	0.64	0.57	1.57	1.58 [0.86-2.92]	0.015 [0.009-0.026]
MGI	PRS-CS-auto	MAMT	21169	217	142	13174	0.6	0.62	1.6	1.48 [0.82-2.65]	0.017 [0.010-0.029]
MGI	LASSOSUM	Ref	26185	144	215	8158	0.4	0.76	1.46	1.84 [1.05-3.21]	0.010 [0.005-0.018]
MGI	LASSOSUM	MA	22416	206	153	11927	0.57	0.65	1.59	1.77 [0.97-3.24]	0.018 [0.011-0.028]
MGI	LASSOSUM	MAMT	20695	221	138	13648	0.62	0.6	1.6	3.46 [2.36-5.08]	0.018 [0.011-0.029]
BioVU	P+T [5×10^(-8)]	Ref	25338	464	285	23620	0.62	0.52	1.38	2.07 [1.41-3.06]	0.010 [0.006-0.016]
BioVU	P+T [5×10^(-8)]	MA	31684	392	357	17274	0.52	0.65	1.49	2.01 [1.34-3.00]	0.017 [0.012-0.025]
BioVU	P+T [5×10^(-8)]	MAMT	30830	421	328	18128	0.56	0.63	1.54	2.03 [1.35-3.05]	0.021 [0.015-0.029]
BioVU	P+T [5×10^(-7)]	Ref	29190	408	341	19768	0.54	0.6	1.37	1.77 [1.19-2.64]	0.011 [0.006-0.016]
BioVU	P+T [5×10^(-7)]	MA	32035	396	353	16923	0.53	0.65	1.49	1.86 [1.24-2.79]	0.018 [0.013-0.026]
BioVU	P+T [5×10^(-7)]	MAMT	33934	372	377	15024	0.5	0.69	1.56	2.02 [1.34-3.04]	0.022 [0.015-0.031]
BioVU	P+T [1×10^(-6)]	Ref	31182	376	373	17776	0.5	0.64	1.38	1.93 [1.31-2.85]	0.011 [0.007-0.017]
BioVU	P+T [1×10^(-6)]	MA	29685	434	315	19273	0.58	0.61	1.5	1.64 [1.10-2.45]	0.019 [0.013-0.026]
BioVU	P+T [1×10^(-6)]	MAMT	30854	418	331	18104	0.56	0.63	1.55	1.98 [1.31-2.99]	0.021 [0.015-0.029]
BioVU	P+T [5×10^(-6)]	Ref	26853	455	294	22105	0.61	0.55	1.39	1.52 [1.01-2.28]	0.012 [0.008-0.018]
BioVU	P+T [5×10^(-6)]	MA	28057	463	286	20901	0.62	0.57	1.52	1.56 [1.04-2.33]	0.020 [0.014-0.028]
BioVU	P+T [5×10^(-6)]	MAMT	33297	380	369	15661	0.51	0.68	1.54	1.37 [0.91-2.07]	0.022 [0.015-0.031]
BioVU	P+T [5×10^(-5)]	Ref	23330	499	250	25628	0.67	0.48	1.39	1.82 [1.23-2.67]	0.012 [0.007-0.018]
BioVU	P+T [5×10^(-5)]	MA	26357	483	266	22601	0.64	0.54	1.52	1.81 [1.19-2.74]	0.020 [0.014-0.028]
BioVU	P+T [5×10^(-5)]	MAMT	36105	345	404	12853	0.46	0.74	1.56	1.76 [1.17-2.67]	0.022 [0.016-0.031]
BioVU	P+T [5×10^(-4)]	Ref	26541	459	290	22417	0.61	0.54	1.42	1.88 [1.27-2.79]	0.012 [0.008-0.019]
BioVU	P+T [5×10^(-4)]	MA	30422	425	324	18536	0.57	0.62	1.53	1.50 [1.01-2.22]	0.021 [0.014-0.029]
BioVU	P+T [5×10^(-4)]	MAMT	34727	368	381	14231	0.49	0.71	1.62	1.98 [1.32-2.98]	0.027 [0.021-0.037]
BioVU	P+T [5×10^(-3)]	Ref	21831	529	220	27127	0.71	0.45	1.4	1.99 [1.36-2.92]	0.010 [0.007-0.016]
BioVU	P+T [5×10^(-3)]	MA	27634	452	297	21324	0.6	0.56	1.5	1.68 [1.13-2.49]	0.017 [0.011-0.025]
BioVU	P+T [5×10^(-3)]	MAMT	28075	468	281	20883	0.62	0.57	1.58	1.42 [0.95-2.14]	0.023 [0.017-0.031]
BioVU	P+T [1×10^(-2)]	Ref	28089	437	312	20869	0.58	0.57	1.37	1.61 [1.07-2.42]	0.009 [0.005-0.014]
BioVU	P+T [1×10^(-2)]	MA	29575	426	323	19383	0.57	0.6	1.5	1.76 [1.17-2.64]	0.017 [0.011-0.024]
BioVU	P+T [1×10^(-2)]	MAMT	23878	521	228	25080	0.7	0.49	1.58	1.91 [1.26-2.89]	0.023 [0.016-0.031]
BioVU	P+T [5×10^(-2)]	Ref	31303	353	396	17655	0.47	0.64	1.28	1.78 [1.20-2.65]	0.004 [0.002-0.008]
BioVU	P+T [5×10^(-2)]	MA	29645	399	350	19313	0.53	0.61	1.4	1.77 [1.20-2.60]	0.010 [0.006-0.016]
BioVU	P+T [5×10^(-2)]	MAMT	29590	420	329	19368	0.56	0.6	1.51	2.57 [1.69-3.90]	0.017 [0.012-0.024]
BioVU	P+T [1×10^(-1)]	Ref	20836	511	238	28122	0.68	0.43	1.24	1.58 [1.09-2.28]	0.003 [0.001-0.006]
BioVU	P+T [1×10^(-1)]	MA	26815	446	303	22143	0.6	0.55	1.38	1.73 [1.16-2.57]	0.009 [0.006-0.014]
BioVU	P+T [1×10^(-1)]	MAMT	33603	362	387	15355	0.48	0.69	1.5	1.74 [1.15-2.64]	0.016 [0.011-0.023]
BioVU	P+T [2×10^(-1)]	Ref	19917	523	226	29041	0.7	0.41	1.23	2.04 [1.39-3.00]	0.002 [0.001-0.006]
BioVU	P+T [2×10^(-1)]	MA	23956	484	265	25002	0.65	0.49	1.38	1.92 [1.29-2.86]	0.009 [0.005-0.014]
BioVU	P+T [2×10^(-1)]	MAMT	28590	429	320	20368	0.57	0.58	1.46	2.24 [1.47-3.41]	0.014 [0.009-0.020]
BioVU	P+T [5×10^(-1)]	Ref	31915	343	406	17043	0.46	0.65	1.22	1.43 [0.98-2.09]	0.002 [0.001-0.005]
BioVU	P+T [5×10^(-1)]	MA	25381	462	287	23577	0.62	0.52	1.37	1.76 [1.17-2.65]	0.008 [0.005-0.014]
BioVU	P+T [5×10^(-1)]	MAMT	30056	407	342	18902	0.54	0.61	1.44	1.76 [1.18-2.63]	0.012 [0.008-0.019]
BioVU	P+T [1×10^0]	Ref	30428	364	385	18530	0.49	0.62	1.22	1.50 [1.03-2.19]	0.002 [0.001-0.005]
BioVU	P+T [1×10^0]	MA	22739	504	245	26219	0.67	0.46	1.37	2.12 [1.40-3.19]	0.008 [0.005-0.013]
BioVU	P+T [1×10^0]	MAMT	28677	434	315	20281	0.58	0.59	1.45	2.19 [1.47-3.27]	0.013 [0.008-0.019]
BioVU	SBayesR	Ref	21636	494	255	27322	0.66	0.44	1.2	1.22 [0.88-1.71]	0.001 [0.001-0.004]
BioVU	SBayesR	MA	20514	512	237	28444	0.68	0.42	1.2	1.60 [1.11-2.30]	0.002 [0.001-0.004]
BioVU	SBayesR	MAMT	30147	369	380	18811	0.49	0.62	1.2	1.29 [0.90-1.86]	0.002 [0.000-0.004]
BioVU	SBLUP	Ref	26540	427	322	22418	0.57	0.54	1.25	1.36 [0.91-2.03]	0.003 [0.001-0.007]
BioVU	SBLUP	MA	28857	428	321	20101	0.57	0.59	1.41	1.76 [1.14-2.70]	0.011 [0.007-0.017]
BioVU	SBLUP	MAMT	28638	453	296	20320	0.6	0.58	1.51	1.68 [1.08-2.61]	0.017 [0.011-0.024]
BioVU	LDpred-Inf	Ref	34505	313	436	14453	0.42	0.7	1.25	1.58 [1.09-2.30]	0.003 [0.001-0.006]
BioVU	LDpred-Inf	MA	26518	471	278	22440	0.63	0.54	1.45	1.72 [1.15-2.57]	0.012 [0.008-0.018]
BioVU	LDpred-Inf	MAMT	28422	458	291	20536	0.61	0.58	1.55	2.23 [1.44-3.44]	0.018 [0.012-0.025]
BioVU	PUMAS	Ref	30435	364	385	18523	0.49	0.62	1.22	1.50 [1.03-2.19]	0.002 [0.001-0.005]
BioVU	PUMAS	MA	22730	504	245	26228	0.67	0.46	1.37	2.11 [1.40-3.19]	0.008 [0.005-0.013]
BioVU	PUMAS	MAMT	33530	381	368	15428	0.51	0.68	1.53	1.82 [1.23-2.71]	0.021 [0.015-0.030]
BioVU	Ldpred-funct	Ref	29542	399	350	19416	0.53	0.6	1.33	2.00 [1.36-2.92]	0.008 [0.004-0.013]
BioVU	Ldpred-funct	MA	26918	479	270	22040	0.64	0.55	1.52	1.77 [1.13-2.76]	0.018 [0.013-0.025]
BioVU	Ldpred-funct	MAMT	35386	357	392	13572	0.48	0.72	1.58	2.27 [1.42-3.63]	0.021 [0.015-0.029]
BioVU	SDPR	Ref	26910	430	319	22048	0.57	0.55	1.33	2.09 [1.38-3.18]	0.006 [0.003-0.010]
BioVU	SDPR	MA	27043	457	292	21915	0.61	0.55	1.45	1.98 [1.32-2.97]	0.012 [0.008-0.018]
BioVU	SDPR	MAMT	32539	394	355	16419	0.53	0.66	1.62	2.19 [1.39-3.46]	0.022 [0.015-0.030]
BioVU	PRS-CS-auto	Ref	29779	411	338	19179	0.55	0.61	1.45	1.93 [1.29-2.88]	0.013 [0.009-0.020]
BioVU	PRS-CS-auto	MA	26274	498	251	22684	0.66	0.54	1.64	2.18 [1.40-3.39]	0.026 [0.019-0.034]
BioVU	PRS-CS-auto	MAMT	23777	546	203	25181	0.73	0.49	1.71	2.35 [1.52-3.64]	0.030 [0.022-0.039]
BioVU	LASSOSUM	Ref	29183	439	310	19775	0.59	0.6	1.52	2.54 [1.65-3.93]	0.019 [0.013-0.026]
BioVU	LASSOSUM	MA	32178	405	344	16780	0.54	0.66	1.63	2.15 [1.44-3.23]	0.026 [0.019-0.035]
BioVU	LASSOSUM	MAMT	29969	455	294	18989	0.61	0.61	1.72	4.74 [3.59-6.25]	0.031 [0.024-0.041]
