# Supplementary material for: Multi-ancestry and multi-trait genome-wide association meta-analyses inform clinical risk prediction for systemic lupus erythematosus
Source: Nat Commun. 2023 Feb 7;14:668. doi: 10.1038/s41467-023-36306-5 (PMC9905560; doi:10.1038/s41467-023-36306-5)
Supplement: Supplementary file 12 — Supplementary Data 9 [file 41467_2023_36306_MOESM12_ESM.xlsx]

## Sheet: Sup. Data 9
Supplementary Data 9
Database	Trait	Method1	Method2	AUC1 [95% CI]	AUC2 [95% CI]	P-value
BioVU	Ref	LASSOSUM	P+T [5×10^(-8)]	0.719 [0.703, 0.736]	0.705 [0.688, 0.722]	6.9e-05
BioVU	MA	LASSOSUM	P+T [5×10^(-8)]	0.728 [0.710, 0.745]	0.717 [0.700, 0.734]	0.00456
BioVU	MAMT	LASSOSUM	P+T [5×10^(-8)]	0.735 [0.718, 0.752]	0.724 [0.707, 0.741]	0.00134
BioVU	Ref	LASSOSUM	P+T [5×10^(-7)]	0.719 [0.703, 0.736]	0.706 [0.689, 0.723]	9.52e-05
BioVU	MA	LASSOSUM	P+T [5×10^(-7)]	0.728 [0.710, 0.745]	0.719 [0.701, 0.736]	0.0153
BioVU	MAMT	LASSOSUM	P+T [5×10^(-7)]	0.735 [0.718, 0.752]	0.725 [0.708, 0.742]	0.00272
BioVU	Ref	LASSOSUM	P+T [1×10^(-6)]	0.719 [0.703, 0.736]	0.707 [0.689, 0.724]	0.00017
BioVU	MA	LASSOSUM	P+T [1×10^(-6)]	0.728 [0.710, 0.745]	0.719 [0.702, 0.737]	0.0213
BioVU	MAMT	LASSOSUM	P+T [1×10^(-6)]	0.735 [0.718, 0.752]	0.724 [0.707, 0.741]	0.00103
BioVU	Ref	LASSOSUM	P+T [5×10^(-6)]	0.719 [0.703, 0.736]	0.708 [0.691, 0.725]	0.000692
BioVU	MA	LASSOSUM	P+T [5×10^(-6)]	0.728 [0.710, 0.745]	0.721 [0.703, 0.738]	0.0512
BioVU	MAMT	LASSOSUM	P+T [5×10^(-6)]	0.735 [0.718, 0.752]	0.724 [0.707, 0.742]	0.00125
BioVU	Ref	LASSOSUM	P+T [5×10^(-5)]	0.719 [0.703, 0.736]	0.708 [0.691, 0.725]	0.000627
BioVU	MA	LASSOSUM	P+T [5×10^(-5)]	0.728 [0.710, 0.745]	0.721 [0.704, 0.738]	0.0499
BioVU	MAMT	LASSOSUM	P+T [5×10^(-5)]	0.735 [0.718, 0.752]	0.726 [0.709, 0.743]	0.00665
BioVU	Ref	LASSOSUM	P+T [5×10^(-4)]	0.719 [0.703, 0.736]	0.710 [0.693, 0.727]	0.00428
BioVU	MA	LASSOSUM	P+T [5×10^(-4)]	0.728 [0.710, 0.745]	0.721 [0.703, 0.738]	0.0332
BioVU	MAMT	LASSOSUM	P+T [5×10^(-4)]	0.735 [0.718, 0.752]	0.733 [0.716, 0.750]	0.499
BioVU	Ref	LASSOSUM	P+T [5×10^(-3)]	0.719 [0.703, 0.736]	0.707 [0.690, 0.724]	0.00354
BioVU	MA	LASSOSUM	P+T [5×10^(-3)]	0.728 [0.710, 0.745]	0.716 [0.699, 0.734]	0.000794
BioVU	MAMT	LASSOSUM	P+T [5×10^(-3)]	0.735 [0.718, 0.752]	0.726 [0.709, 0.743]	0.00724
BioVU	Ref	LASSOSUM	P+T [1×10^(-2)]	0.719 [0.703, 0.736]	0.704 [0.688, 0.721]	0.000875
BioVU	MA	LASSOSUM	P+T [1×10^(-2)]	0.728 [0.710, 0.745]	0.718 [0.700, 0.735]	0.00564
BioVU	MAMT	LASSOSUM	P+T [1×10^(-2)]	0.735 [0.718, 0.752]	0.725 [0.708, 0.743]	0.00827
BioVU	Ref	LASSOSUM	P+T [5×10^(-2)]	0.719 [0.703, 0.736]	0.693 [0.676, 0.710]	3.22e-07
BioVU	MA	LASSOSUM	P+T [5×10^(-2)]	0.728 [0.710, 0.745]	0.705 [0.688, 0.723]	1.83e-06
BioVU	MAMT	LASSOSUM	P+T [5×10^(-2)]	0.735 [0.718, 0.752]	0.717 [0.699, 0.734]	2.21e-05
BioVU	Ref	LASSOSUM	P+T [1×10^(-1)]	0.719 [0.703, 0.736]	0.691 [0.674, 0.708]	5.24e-08
BioVU	MA	LASSOSUM	P+T [1×10^(-1)]	0.728 [0.710, 0.745]	0.705 [0.687, 0.722]	3.18e-06
BioVU	MAMT	LASSOSUM	P+T [1×10^(-1)]	0.735 [0.718, 0.752]	0.715 [0.697, 0.732]	2.9e-05
BioVU	Ref	LASSOSUM	P+T [2×10^(-1)]	0.719 [0.703, 0.736]	0.689 [0.672, 0.706]	1.06e-08
BioVU	MA	LASSOSUM	P+T [2×10^(-1)]	0.728 [0.710, 0.745]	0.704 [0.687, 0.721]	4.92e-06
BioVU	MAMT	LASSOSUM	P+T [2×10^(-1)]	0.735 [0.718, 0.752]	0.711 [0.694, 0.728]	2.49e-06
BioVU	Ref	LASSOSUM	P+T [5×10^(-1)]	0.719 [0.703, 0.736]	0.688 [0.671, 0.705]	5.61e-09
BioVU	MA	LASSOSUM	P+T [5×10^(-1)]	0.728 [0.710, 0.745]	0.703 [0.686, 0.720]	2.83e-06
BioVU	MAMT	LASSOSUM	P+T [5×10^(-1)]	0.735 [0.718, 0.752]	0.709 [0.692, 0.726]	1.31e-06
BioVU	Ref	LASSOSUM	P+T [1×10^0]	0.719 [0.703, 0.736]	0.688 [0.671, 0.705]	6.21e-09
BioVU	MA	LASSOSUM	P+T [1×10^0]	0.728 [0.710, 0.745]	0.703 [0.686, 0.720]	1.62e-06
BioVU	MAMT	LASSOSUM	P+T [1×10^0]	0.735 [0.718, 0.752]	0.710 [0.693, 0.727]	2.82e-06
BioVU	Ref	LASSOSUM	SBayesR	0.719 [0.703, 0.736]	0.687 [0.670, 0.704]	9.22e-09
BioVU	MA	LASSOSUM	SBayesR	0.728 [0.710, 0.745]	0.687 [0.670, 0.704]	2.37e-11
BioVU	MAMT	LASSOSUM	SBayesR	0.735 [0.718, 0.752]	0.687 [0.670, 0.704]	1.94e-14
BioVU	Ref	LASSOSUM	SBLUP	0.719 [0.703, 0.736]	0.691 [0.674, 0.708]	9.43e-08
BioVU	MA	LASSOSUM	SBLUP	0.728 [0.710, 0.745]	0.710 [0.692, 0.727]	0.000172
BioVU	MAMT	LASSOSUM	SBLUP	0.735 [0.718, 0.752]	0.718 [0.700, 0.735]	0.000294
BioVU	Ref	LASSOSUM	LDpred-Inf	0.719 [0.703, 0.736]	0.691 [0.675, 0.708]	1.95e-07
BioVU	MA	LASSOSUM	LDpred-Inf	0.728 [0.710, 0.745]	0.712 [0.695, 0.729]	0.00125
BioVU	MAMT	LASSOSUM	LDpred-Inf	0.735 [0.718, 0.752]	0.720 [0.703, 0.737]	0.00194
BioVU	Ref	LASSOSUM	PUMAS	0.719 [0.703, 0.736]	0.688 [0.671, 0.705]	6.23e-09
BioVU	MA	LASSOSUM	PUMAS	0.728 [0.710, 0.745]	0.703 [0.686, 0.720]	1.62e-06
BioVU	MAMT	LASSOSUM	PUMAS	0.735 [0.718, 0.752]	0.723 [0.706, 0.740]	0.000269
BioVU	Ref	LASSOSUM	Ldpred-funct	0.719 [0.703, 0.736]	0.702 [0.685, 0.719]	0.00052
BioVU	MA	LASSOSUM	Ldpred-funct	0.728 [0.710, 0.745]	0.720 [0.703, 0.737]	0.0595
BioVU	MAMT	LASSOSUM	Ldpred-funct	0.735 [0.718, 0.752]	0.725 [0.707, 0.742]	0.0166
BioVU	Ref	LASSOSUM	SDPR	0.719 [0.703, 0.736]	0.699 [0.682, 0.716]	1.67e-05
BioVU	MA	LASSOSUM	SDPR	0.728 [0.710, 0.745]	0.709 [0.691, 0.726]	2.18e-05
BioVU	MAMT	LASSOSUM	SDPR	0.735 [0.718, 0.752]	0.723 [0.706, 0.741]	0.00244
BioVU	Ref	LASSOSUM	PRS-CS-auto	0.719 [0.703, 0.736]	0.711 [0.695, 0.728]	0.0324
BioVU	MA	LASSOSUM	PRS-CS-auto	0.728 [0.710, 0.745]	0.728 [0.711, 0.746]	0.675
BioVU	MAMT	LASSOSUM	PRS-CS-auto	0.735 [0.718, 0.752]	0.733 [0.716, 0.751]	0.482
MGI	Ref	LASSOSUM	P+T [5×10^(-8)]	0.742 [0.718, 0.765]	0.731 [0.707, 0.755]	0.00839
MGI	MA	LASSOSUM	P+T [5×10^(-8)]	0.752 [0.729, 0.775]	0.741 [0.719, 0.764]	0.00816
MGI	MAMT	LASSOSUM	P+T [5×10^(-8)]	0.751 [0.728, 0.775]	0.741 [0.718, 0.764]	0.0141
MGI	Ref	LASSOSUM	P+T [5×10^(-7)]	0.742 [0.718, 0.765]	0.734 [0.711, 0.758]	0.0572
MGI	MA	LASSOSUM	P+T [5×10^(-7)]	0.752 [0.729, 0.775]	0.742 [0.720, 0.765]	0.0152
MGI	MAMT	LASSOSUM	P+T [5×10^(-7)]	0.751 [0.728, 0.775]	0.742 [0.719, 0.765]	0.02
MGI	Ref	LASSOSUM	P+T [1×10^(-6)]	0.742 [0.718, 0.765]	0.734 [0.710, 0.758]	0.04
MGI	MA	LASSOSUM	P+T [1×10^(-6)]	0.752 [0.729, 0.775]	0.744 [0.721, 0.767]	0.03
MGI	MAMT	LASSOSUM	P+T [1×10^(-6)]	0.751 [0.728, 0.775]	0.743 [0.720, 0.766]	0.0334
MGI	Ref	LASSOSUM	P+T [5×10^(-6)]	0.742 [0.718, 0.765]	0.735 [0.712, 0.759]	0.0589
MGI	MA	LASSOSUM	P+T [5×10^(-6)]	0.752 [0.729, 0.775]	0.745 [0.722, 0.768]	0.0825
MGI	MAMT	LASSOSUM	P+T [5×10^(-6)]	0.751 [0.728, 0.775]	0.742 [0.719, 0.765]	0.0185
MGI	Ref	LASSOSUM	P+T [5×10^(-5)]	0.742 [0.718, 0.765]	0.739 [0.716, 0.762]	0.455
MGI	MA	LASSOSUM	P+T [5×10^(-5)]	0.752 [0.729, 0.775]	0.745 [0.722, 0.767]	0.0429
MGI	MAMT	LASSOSUM	P+T [5×10^(-5)]	0.751 [0.728, 0.775]	0.745 [0.721, 0.768]	0.0773
MGI	Ref	LASSOSUM	P+T [5×10^(-4)]	0.742 [0.718, 0.765]	0.740 [0.717, 0.762]	0.567
MGI	MA	LASSOSUM	P+T [5×10^(-4)]	0.752 [0.729, 0.775]	0.745 [0.722, 0.768]	0.0482
MGI	MAMT	LASSOSUM	P+T [5×10^(-4)]	0.751 [0.728, 0.775]	0.744 [0.721, 0.767]	0.0236
MGI	Ref	LASSOSUM	P+T [5×10^(-3)]	0.742 [0.718, 0.765]	0.738 [0.715, 0.761]	0.428
MGI	MA	LASSOSUM	P+T [5×10^(-3)]	0.752 [0.729, 0.775]	0.750 [0.727, 0.773]	0.557
MGI	MAMT	LASSOSUM	P+T [5×10^(-3)]	0.751 [0.728, 0.775]	0.748 [0.725, 0.771]	0.39
MGI	Ref	LASSOSUM	P+T [1×10^(-2)]	0.742 [0.718, 0.765]	0.738 [0.715, 0.761]	0.47
MGI	MA	LASSOSUM	P+T [1×10^(-2)]	0.752 [0.729, 0.775]	0.749 [0.726, 0.772]	0.487
MGI	MAMT	LASSOSUM	P+T [1×10^(-2)]	0.751 [0.728, 0.775]	0.751 [0.728, 0.774]	0.842
MGI	Ref	LASSOSUM	P+T [5×10^(-2)]	0.742 [0.718, 0.765]	0.731 [0.708, 0.754]	0.0671
MGI	MA	LASSOSUM	P+T [5×10^(-2)]	0.752 [0.729, 0.775]	0.740 [0.716, 0.763]	0.0205
MGI	MAMT	LASSOSUM	P+T [5×10^(-2)]	0.751 [0.728, 0.775]	0.748 [0.724, 0.771]	0.493
MGI	Ref	LASSOSUM	P+T [1×10^(-1)]	0.742 [0.718, 0.765]	0.732 [0.708, 0.755]	0.0872
MGI	MA	LASSOSUM	P+T [1×10^(-1)]	0.752 [0.729, 0.775]	0.738 [0.715, 0.762]	0.0123
MGI	MAMT	LASSOSUM	P+T [1×10^(-1)]	0.751 [0.728, 0.775]	0.740 [0.717, 0.764]	0.0405
MGI	Ref	LASSOSUM	P+T [2×10^(-1)]	0.742 [0.718, 0.765]	0.730 [0.707, 0.754]	0.0534
MGI	MA	LASSOSUM	P+T [2×10^(-1)]	0.752 [0.729, 0.775]	0.737 [0.714, 0.761]	0.0121
MGI	MAMT	LASSOSUM	P+T [2×10^(-1)]	0.751 [0.728, 0.775]	0.739 [0.715, 0.763]	0.0339
MGI	Ref	LASSOSUM	P+T [5×10^(-1)]	0.742 [0.718, 0.765]	0.729 [0.706, 0.753]	0.0346
MGI	MA	LASSOSUM	P+T [5×10^(-1)]	0.752 [0.729, 0.775]	0.736 [0.713, 0.760]	0.00883
MGI	MAMT	LASSOSUM	P+T [5×10^(-1)]	0.751 [0.728, 0.775]	0.738 [0.714, 0.762]	0.0237
MGI	Ref	LASSOSUM	P+T [1×10^0]	0.742 [0.718, 0.765]	0.729 [0.706, 0.753]	0.0404
MGI	MA	LASSOSUM	P+T [1×10^0]	0.752 [0.729, 0.775]	0.736 [0.712, 0.759]	0.00658
MGI	MAMT	LASSOSUM	P+T [1×10^0]	0.751 [0.728, 0.775]	0.738 [0.715, 0.762]	0.028
MGI	Ref	LASSOSUM	SBayesR	0.742 [0.718, 0.765]	0.723 [0.699, 0.746]	0.0019
MGI	MA	LASSOSUM	SBayesR	0.752 [0.729, 0.775]	0.723 [0.700, 0.746]	3.35e-05
MGI	MAMT	LASSOSUM	SBayesR	0.751 [0.728, 0.775]	0.723 [0.700, 0.747]	4.33e-05
MGI	Ref	LASSOSUM	SBLUP	0.742 [0.718, 0.765]	0.736 [0.714, 0.759]	0.389
MGI	MA	LASSOSUM	SBLUP	0.752 [0.729, 0.775]	0.740 [0.717, 0.764]	0.033
MGI	MAMT	LASSOSUM	SBLUP	0.751 [0.728, 0.775]	0.745 [0.722, 0.768]	0.26
MGI	Ref	LASSOSUM	LDpred-Inf	0.742 [0.718, 0.765]	0.734 [0.711, 0.757]	0.217
MGI	MA	LASSOSUM	LDpred-Inf	0.752 [0.729, 0.775]	0.742 [0.719, 0.766]	0.0882
MGI	MAMT	LASSOSUM	LDpred-Inf	0.751 [0.728, 0.775]	0.747 [0.724, 0.770]	0.393
MGI	Ref	LASSOSUM	PUMAS	0.742 [0.718, 0.765]	0.729 [0.706, 0.753]	0.0404
MGI	MA	LASSOSUM	PUMAS	0.752 [0.729, 0.775]	0.736 [0.712, 0.759]	0.00658
MGI	MAMT	LASSOSUM	PUMAS	0.751 [0.728, 0.775]	0.743 [0.720, 0.766]	0.0276
MGI	Ref	LASSOSUM	Ldpred-funct	0.742 [0.718, 0.765]	0.745 [0.723, 0.768]	0.55
MGI	MA	LASSOSUM	Ldpred-funct	0.752 [0.729, 0.775]	0.751 [0.728, 0.774]	0.869
MGI	MAMT	LASSOSUM	Ldpred-funct	0.751 [0.728, 0.775]	0.749 [0.726, 0.771]	0.613
MGI	Ref	LASSOSUM	SDPR	0.742 [0.718, 0.765]	0.737 [0.713, 0.760]	0.333
MGI	MA	LASSOSUM	SDPR	0.752 [0.729, 0.775]	0.741 [0.717, 0.765]	0.0263
MGI	MAMT	LASSOSUM	SDPR	0.751 [0.728, 0.775]	0.746 [0.723, 0.770]	0.24
MGI	Ref	LASSOSUM	PRS-CS-auto	0.742 [0.718, 0.765]	0.745 [0.722, 0.768]	0.43
MGI	MA	LASSOSUM	PRS-CS-auto	0.752 [0.729, 0.775]	0.749 [0.726, 0.772]	0.343
MGI	MAMT	LASSOSUM	PRS-CS-auto	0.751 [0.728, 0.775]	0.750 [0.727, 0.773]	0.529
